# Supplementary material for: The genome of Leishmania adleri from a mammalian host highlights chromosome fission in Sauroleishmania
Source: Sci Rep. 2017 Mar 3;7:43747. doi: 10.1038/srep43747 (PMC5335649; doi:10.1038/srep43747)
Supplement: Supplementary Tables [file srep43747-s2.xls]

## Sheet: S1
Statistics calculated by REAPR at each stage of the assembly
Assembly Stage	#Scaffolds	N50	Corrected N50	% Error Free Bases
Velvet & contigs > 100 bp	18480	4701	4701	66.06
SSPACE	5259	54178	32259	87.26
Gapfiller	5259	54077	38613	89.09
iCORN	5259	54085	38817	89.13
REAPR	5785	38817	38817	89.13

## Sheet: S2
Number of substitutions between concatenated genes for each isolate used in Fig. 4(b)
L. adleri SKINK-7	0
L. tarentolae Parrot-TarII	49.3178	0
HO174	1.9991	49.3178	0
L. major 5-ASKH	203.277	193.071	203.277	0
L. tarentolae TarVI	49	4.19768	49	190.261	0
L. hoogstraali NG-26	50.9991	32.5293	50.9991	187.256	28.0006	0
L. gymnodactyli Ag	54.9995	26.2317	54.9995	196.269	21.9989	32.001	0
L.adleri 1433	20.9994	34.627	20.9994	191.261	29.9997	29.9997	34.0001	0
	L. adleri SKINK-7	L. tarentolae Parrot-TarII	HO174	L. major 5-ASKH	L. tarentolae TarVI	L. hoogstraali NG-26	L. gymnodactyli Ag	L.adleri 1433

## Sheet: S3
Annotation manually added to the L. adleri HO174 genome
Partial genes have 3' ends shortened to edge of gaps of unknown length (100 bp gaps)
BLASTP hits are to Leishmania major strain Friedlin and not top hits. If these was no hit to L. major then the best BLASTP hit was used
Gene Information									BLASTP results
Chromosome	Strand	Gene start (bp)	Gene end (bp)	Gene length (bp)	Partial gene	Product	L.adleri HO174 Gene ID	Ortholog ID	Species	E-value	% Identity
2	-	60564	61479	915	Yes	SCGR5:phosphoglycan beta 1,3 galactosyltransferase	LaHO174_020130	LmjF02_0170	Leishmania major strain Friedlin	8e-158	78
3	-	235209	239303	4094	No	Hypothetical protein, conserved (helicase domains)	LaHO174_030630	LmjF03_0690	Leishmania major strain Friedlin	0	93
4	-	294055	297540	3485	No	Hypothetical protein	LaHO174_040860	LmjF04_0870	Leishmania major strain Friedlin	0	58
4	-	301572	304976	3404	No	Hypothetical protein, conserved	LaHO174_040880	LmjF04_0890	Leishmania major strain Friedlin	0	74
4	-	309378	311459	2081	No	Hypothetical protein	LaHO174_040920	LmjF04_0900	Leishmania major strain Friedlin	4e-94	45
5	+	212400	217157	4757	No	Hypothetical protein	LaHO174_050640	LmjF05_0700	Leishmania major strain Friedlin	0	56
6	+	320182	323388	3206	No	Hypothetical protein	LaHO174_060830	LmjF06_0790	Leishmania major strain Friedlin	0	57
7	+	279413	281053	1640	No	Hypothetical protein, conserved	LaHO174_070650	LmjF07_0620	Leishmania major strain Friedlin	3e-131	66
8	+	58903	60852	1949	No	Hypothetical protein	LaHO174_080170	LmjF08_0170	Leishmania major strain Friedlin	0	77
10	+	99532	100875	1343	No	Hypothetical protein	LaHO174_100270	LmjF10_0250	Leishmania major strain Friedlin	2e-155	86
11	+	259030	260241	1211	No	Hypothetical protein	LaHO174_110740	ABL78_3741	Leptomonas seymouri	3e-47	36
12	+	42552	43934	1382	No	Hypothetical protein, conserved	LaHO174_120160	LmjF12_0140	Leishmania major strain Friedlin	0	73
12	+	138735	144953	6218	No	Hypothetical protein	LaHO174_120360	LmjF12_0340	Leishmania major strain Friedlin	0	56
12	-	191944	194100	2156	No	Hypothetical protein	LaHO174_120480	LmjF12_0460	Leishmania major strain Friedlin	0	59
12	-	205252	207504	2252	No	Hypothetical protein	LaHO174_120490	LmjF12_0470	Leishmania major strain Friedlin	0	54
12	-	215196	216956	1760	No	Hypothetical protein	LaHO174_120500	LmjF12_0480	Leishmania major strain Friedlin	0	64
13	-	251529	253151	1622	No	Hypothetical protein	LaHO174_130740	LmjF13_1240	Leishmania major strain Friedlin	0	74
13	-	262400	264820	2420	No	DNA/RNA non specific endonuclease-like protein	LaHO174_130780	LmjF13_1270	Leishmania major strain Friedlin	0	69
13	-	270401	273472	3071	No	Hypothetical protein, conserved	LaHO174_130800	LmjF13_1290	Leishmania major strain Friedlin	0	66
14	-	205151	206569	1418	No	Hypothetical protein, conserved	LaHO174_140610	LmjF14_0620	Leishmania major strain Friedlin	0	70
14	+	452191	453738	1547	No	Hypothetical protein, conserved	LaHO174_141180	LmjF14_1140	Leishmania major strain Friedlin	0	75
14	+	479174	480898	1724	No	Hypothetical protein	LaHO174_141270	LmjF14_1230	Leishmania major strain Friedlin	0	63
16	-	100585	101922	1337	No	Hypothetical protein, conserved	LaHO174_160300	LmjF16_0350	Leishmania major strain Friedlin	0	81
16	-	243025	244671	1646	No	Hypothetical protein, conserved	LaHO174_160710	LmjF16_0770	Leishmania major strain Friedlin	0	68
16	+	338412	339819	1407	Yes	Hypothetical protein, conserved	LaHO174_160930	LmjF16_1030	Leishmania major strain Friedlin	0	72
16	+	358842	360731	1889	No	Hypothetical protein, conserved	LaHO174_160970	LmjF16_1080	Leishmania major strain Friedlin	0	62
16	+	618273	620114	1841	No	Hypothetical protein, conserved	LaHO174_161580	LmjF16_1660	Leishmania major strain Friedlin	0	59
17	-	25234	28287	3053	Yes	receptor type adenylate cyclase a	LaHO174_170100	LmjF17_0200	Leishmania major strain Friedlin	0	73
17	+	35308	36410	1102	Yes	receptor-type adenylate cyclase b	LaHO174_170110	LmjF17_0230	Leishmania major strain Friedlin	5e-26	96
17	+	461967	463328	1361	No	Hypothetical protein	LaHO174_171080	LmjF17_1210	Leishmania major strain Friedlin	5e-167	67
18	+	264048	266654	2606	No	Hypothetical protein, conserved	LaHO174_180690	LmjF18_0690	Leishmania major strain Friedlin	0	61
18	+	371883	377732	5849	No	Hypothetical protein, conserved	LaHO174_180950	LmjF18_0970	Leishmania major strain Friedlin	0	60
18	+	661111	663114	2003	No	Hypothetical protein	LaHO174_181610	LmjF18_1670	Leishmania major strain Friedlin	3e-112	43
19	+	104613	105782	1169	No	RNA binding protein	LaHO174_190280	LmjF.19.0300	Leishmania major strain Friedlin	4e-32	31
19	+	235873	238224	2351	No	Hypothetical protein	LaHO174_190550	LmjF19_0600	Leishmania major strain Friedlin	0	62
19	-	137431	138426	995	Yes	Putative kinesin	LaHO174_190350	LmjF19_0690	Leishmania major strain Friedlin	0	92
19	+	515543	517018	1475	No	putative glycerol uptake protein	LaHO174_191210	LmjF19_1340	Leishmania major strain Friedlin	0	82
19	+	533182	535407	2225	No	Hypothetical protein, conserved	LaHO174_191240	LmjF19_1370	Leishmania major strain Friedlin	0	69
20	+	338774	342685	3911	No	Hypothetical protein	LaHO174_200890	LmjF20_1020	Leishmania major strain Friedlin	0	50
20	+	456104	462644	6540	yes	Hypothetical protein	LaHO174_201080	LmjF20_1240	Leishmania major strain Friedlin	0	81
22	-	159930	160731	801	yes	Hypothetical protein	LaHO174_220340	LINJ_22_0300	Leishmania infantum JPCM5	2e-21	47
21	-	506168	508084	1916	No	Hypothetical protein, conserved	LaHO174_211530	LmjF21_1280	Leishmania major strain Friedlin	0	62
21	+	726745	728661	1916	No	Histone deacylate, putative	LaHO174_212200	LmjF21_1870	Leishmania major strain Friedlin	0	83
22	+	341003	343663	2660	No	Hypothetical protein, conserved	LaHO174_220790	LmjF22_0920	Leishmania major strain Friedlin	0	63
28	-	471191	473428	2237	No	Hypothetical protein, conserved	LaHO174_281280	LmjF22_0930	Leishmania major strain Friedlin	0	78
22	-	493018	497355	4337	No	Hypothetical protein	LaHO174_221150	LmjF22_1320	Leishmania major strain Friedlin	0	70
23	+	1801	3013	1212	yes	Hypothetical protein, conserved	LaHO174_230010	LmjF23_0010	Leishmania major strain Friedlin	1e-149	56
23	+	69197	71908	2711	No	putative ATP-binding cassette protein subfamily C,member 2	LaHO174_230250	LmjF23_0220	Leishmania major strain Friedlin	0	79
23	-	303297	305132	1835	No	Hypothetical protein, conserved	LaHO174_230940	LmjF23_0640	Leishmania major strain Friedlin	1e-172	71
23	+	522347	523423	1076	No	Hypothetical protein	LaHO174_231530	ABL78_5631	Leptomonas seymouri	6e-26	63
24	+	132504	136400	3896	No	Hypothetical protein	LaHO174_240390	LmjF24_0430	Leishmania major strain Friedlin	0	65
24	+	822265	823662	1397	No	Hypothetical protein	LaHO174_242420	LmjF24_2340	Leishmania major strain Friedlin	0	82
25	-	69144	71597	2453	No	Hypothetical protein	LaHO174_250240	LmjF25_0340	Leishmania major strain Friedlin	0	71
25	+	246081	247289	1208	No	Hypothetical protein	LaHO174_250680	LmjF25_0780	Leishmania major strain Friedlin	9e-106	61
26	-	110609	112036	1427	No	Hypothetical protein, conserved	LaHO174_260390	LmjF26_0440	Leishmania major strain Friedlin	4e-116	66
26	-	112599	113954	1355	No	Hypothetical protein, conserved	LaHO174_260400	LmjF26_0450	Leishmania major strain Friedlin	0	72
26	+	328110	332885	4775	No	Hypothetical protein	LaHO174_260940	LmjF26_1130	Leishmania major strain Friedlin	0	66
26	+	782186	784306	2120	yes	Hypothetical protein	LaHO174_261990	LmjF26_2170	Leishmania major strain Friedlin	4e-106	48
27	+	192819	194210	1391	No	Hypothetical protein	LaHO174_270490	LmjF27_0610	Leishmania major strain Friedlin	0	81
27	-	344783	345605	822	Yes	putative ATP-binding cassette protein subfamily A,member 9	LaHO174_270850	LmjF27_0980	Leishmania major strain Friedlin	1e-68	55
28	+	516357	517952	1595	No	amastin-like protein	LaHO174_281420	LmjF28_1400	Leishmania major strain Friedlin	0	61
29	-	26716	32814	6098	No	Hypothetical protein, conserved	LaHO174_290110	LmjF29_0110	Leishmania major strain Friedlin	0	84
29	-	663511	664641	1130	No	Hypothetical protein, conserved	LaHO174_291610	LmjF29_1610	Leishmania major strain Friedlin	5e-159	68
29	-	763767	769559	5792	No	Hypothetical protein, conserved	LaHO174_291910	LmjF29_1980	Leishmania major strain Friedlin	0	66
29	-	828366	829805	1439	No	Hypothetical protein, conserved	LaHO174_292050	LmjF29_2130	Leishmania major strain Friedlin	0	71
30	+	695111	697639	2528	No	Hypothetical protein	LaHO174_3021910	LmjF30_2010	Leishmania major strain Friedlin	0	50
30	-	6264	8625	2361	yes	Unnamed protein product	LaHO174_3010020	GSHART1_T00006504001	Phytomonas sp. isolate Hart1	2e-78	38
31	-	8754	11912	3158	No	Hypothetical protein, conserved	LaHO174_310030	LmjF31_0030	Leishmania major strain Friedlin	0	74
31	-	44116	45642	1526	No	Hypothetical protein, conserved	LaHO174_310180	LmjF31_0170	Leishmania major strain Friedlin	0	78
31	-	171061	173088	2027	No	Hypothetical protein	LaHO174_310520	LmjF31_0530	Leishmania major strain Friedlin	0	59
31	-	261005	263149	2144	No	Hypothetical protein, conserved	LaHO174_310760	LmjF31_0970	Leishmania major strain Friedlin	0	61
31	-	454445	456307	1862	No	Hypothetical protein	LaHO174_311120	LmjF31_1350	Leishmania major strain Friedlin	0	69
31	-	553952	558328	4376	No	Hypothetical protein, conserved	LaHO174_311260	LmjF31_1490	Leishmania major strain Friedlin	0	76
31	-	649595	650917	1322	No	Hypothetical protein, conserved	LaHO174_311500	LmjF31_1740	Leishmania major strain Friedlin	0	75
31	-	677062	678417	1355	No	Protein kinase-like protein	LaHO174_311550	LmjF31_1830	Leishmania major strain Friedlin	0	83
31	-	810199	812511	2312	No	Hypothetical protein	LaHO174_311810	LmjF31_2120	Leishmania major strain Friedlin	0	60
31	-	831371	833857	2486	No	Hypothetical protein	LaHO174_311850	LmjF31_2160	Leishmania major strain Friedlin	9e-180	47
31	-	851971	854190	2219	No	Hypothetical protein	LaHO174_311880	LmjF31_2190	Leishmania major strain Friedlin	2e-143	44
31	-	862407	864167	1760	No	Hypothetical protein	LaHO174_311890	LinJ31_2630	Leishmania infantum JPCM5	4e-158	50
31	-	867382	869871	2489	No	Hypothetical protein	LaHO174_311900	LmjF31_2210	Leishmania major strain Friedlin	0	46
31	-	936960	939359	2399	No	Hypothetical protein	LaHO174_312070	LmjF31_2380	Leishmania major strain Friedlin	0	57
31	-	949698	952124	2426	yes	Hypothetical protein	LaHO174_312100	LmjF31_2400	Leishmania major strain Friedlin	0	54
32	-	3298	4782	1484	No	Hypothetical protein	LaHO174_320020	LmjF32_0020	Leishmania major strain Friedlin	0	80
32	-	60955	64323	3368	No	putative protein kinase	LaHO174_320220	LmjF32_0120	Leishmania major strain Friedlin	0	88
32	+	395228	396499	1271	No	Hypothetical protein, conserved	LaHO174_321080	LmjF32_1010	Leishmania major strain Friedlin	0	79
32	-	574976	576172	1196	No	Hypothetical protein, conserved	LaHO174_321570	LmjF32_1495	Leishmania major strain Friedlin	2e-138	56
33	+	74240	75883	1643	No	Hypothetical protein, conserved	LaHO174_330240	LmjF33_0280	Leishmania major strain Friedlin	0	95
33	+	286499	288223	1724	No	Hypothetical protein, conserved	LaHO174_330900	LmjF33_0935	Leishmania major strain Friedlin	5e-176	64
33	+	427402	429414	2012	No	Hypothetical protein, conserved	LaHO174_331220	LmjF33_1440	Leishmania major strain Friedlin	0	64
33	+	975933	977369	1436	No	Hypothetical protein	LaHO174_332560	ABB37_02354	Leptomonas pyrrhocoris	1e-25	41
33	+	1032208	1033575	1367	No	proteophosphoglycan (PPG), putative	LaHO174_332640	LmjF33_2835	Leishmania major strain Friedlin	3e-63	40
33	+	1162316	1163713	1397	No	Hypothetical protein	LaHO174_332820	LmjF33_3000	Leishmania major strain Friedlin	2e-104	53
33	+	1179628	1182369	2741	No	Hypothetical protein	LaHO174_332840	LmjF33_3020	Leishmania major strain Friedlin	0	48
33	+	1190639	1193602	2963	No	Hypothetical protein	LaHO174_332850	LmjF33_3030	Leishmania major strain Friedlin	0	58
33	+	1209259	1215681	6422	No	Hypothetical protein (DNA polymerase III gamma and tau domain , provisional)	LaHO174_332890	LmjF33_3080	Leishmania major strain Friedlin	0	49
34	-	299433	301989	2556	Yes	flagellar attachment zone protein, putative	LaHO174_340690	LmjF34_0690	Leishmania major strain Friedlin	0	80
34	-	501612	504617	3005	No	Hypothetical protein, conserved	LaHO174_341160	LmjF34_1480	Leishmania major strain Friedlin	0	57
34	+	1112999	1115914	2915	No	Hypothetical protein, conserved	LaHO174_342620	LmjF34_3340	Leishmania major strain Friedlin	0	63
34	+	1318010	1325158	7148	No	phosphatidylinositol 3-kinase-like protein	LaHO174_343270	LmjF34_3940	Leishmania major strain Friedlin	0	92
35	+	166265	168444	2275	No	proteophosphoglycan ppg1	LaHO174_350490	LmjF35_0550	Leishmania major strain Friedlin	0	50
35	+	172010	174934	2924	No	proteophosphoglycan ppg4	LaHO174_350510	LmjF35_0520	Leishmania major strain Friedlin	7e-145	77
35	-	1003827	1005005	1178	No	Hypothetical protein, conserved	LaHO174_352560	LmjF35_2790	Leishmania major strain Friedlin	0	70
35	-	1264277	1265788	1511	No	Hypothetical protein, conserved	LaHO174_353240	LmjF35_3470	Leishmania major strain Friedlin	0	84
35	-	1135443	1137233	1790	No	Hypothetical protein, conserved	LaHO174_352880	LmjF35_3110	Leishmania major strain Friedlin	0	81
35	+	883028	885412	2384	No	Hypothetical protein, conserved	LaHO174_352230	LmjF35_2430	Leishmania major strain Friedlin	0	54
36.1	-	525581	527440	1859	No	Hypothetical protein, conserved	LaHO174_3611470	LmjF36_1460	Leishmania major strain Friedlin	1e-150	49
36.2	-	1423156	1424532	1376	No	Hypothetical protein	LaHO174_3624050	LmjF36_6465	Leishmania major strain Friedlin	8e-135	67
36.2	-	1013579	1015216	1637	No	Hypothetical protein, conserved	LaHO174_3622920	LmjF36_5365	Leishmania major strain Friedlin	0	73
36.2	-	950698	953470	2772	Yes	Hypothetical protein, conserved	LaHO174_3622750	LmjF36_5210	Leishmania major strain Friedlin	0	68
36.1	-	561847	564651	2804	No	ELMO domain-containing protein 2	LaHO174_3611550	LmjF36_1540	Leishmania major strain Friedlin	0	65
36.1	+	402584	404320	1736	No	Hypothetical protein, conserved	LaHO174_3611060	LmjF36_1080	Leishmania major strain Friedlin	0	69
36.2	+	478306	480528	2222	No	Hypothetical protein	LaHO174_3621490	LmxM36_3991	Leishmania mexicana MHOM/GT/2001/U1103	0	70
36.2	+	509355	511016	1661	No	Hypothetical protein, conserved	LaHO174_3621590	LmjF36_4090	Leishmania major strain Friedlin	0	73
36.2	+	807562	809097	1535	No	spermidine synthase, putative	LaHO174_3622320	LmjF36_4800	Leishmania major strain Friedlin	0	80
36.2	-	965801	969010	3209	No	Hypothetical protein, conserved	LaHO174_3622800	LmjF36_5250	Leishmania major strain Friedlin	0	70
36.2	-	1173799	1175283	1484	No	Hypothetical protein, conserved	LaHO174_3623400	LmjF36_5850	Leishmania major strain Friedlin	0	67
36.2	-	1303060	1304517	1457	No	Hypothetical protein, conserved	LaHO174_3623730	LmjF36_6170	Leishmania major strain Friedlin	0	71

## Sheet: S4
Orthologous groups (OGs) present in >=1 of 6 Leishmania species							RD = read depth, OG = orthologous group
OG		Number of assembled genes in OG						Assembled genes in OG						OG RD gene number
ID	Gene product(s)	L. adleri	L. tarentolae	L. major	L. infantum	L. braziliensis	L. mexicana	L.adleri	L. tarentolae	L. major	L. infantum	L. braziliensis	L. mexicana	L. adleri	L. tarentolae	L. major
OG5_126538	hypothetical protein, conserved ,hypothetical protein, conserved ,hypothetical protein, conserved ,hypothetical protein, conserved ,ankyrin/TPR repeat protein ,ankyrin/TPR repeat protein ,ankyrin/TPR repeat protein ,ankyrin/TPR repeat protein ,hypothetical protein, conserved ,hypothetical protein, conserved ,hypothetical protein, conserved ,hypothetical protein, conserved	3	3	3	3	3	3	LaHO174_bin1820050,LaHO174_280650,LaHO174_240130	LtaP24.0130,LtaP30.3300,LtaP28.0700	LmjF.30.3260,LmjF.24.0140,LmjF.28.0680	LinJ.30.3310,LinJ.24.0130,LinJ.28.0720	LbrM.30.3300,LbrM.24.0130,LbrM.28.0700	LmxM.29.3260,LmxM.24.0140,LmxM.28.0680	3.1	3.59	3.1
OG5_126554	cytochrome p450-like protein ,cytochrome p450-like protein ,cytochrome p450-like protein ,cytochrome p450-like protein	1	1	1	1	1	1	LaHO174_283090	LtaP27.0090	LmjF.27.0090	LinJ.27.0090	LbrM.27.0100	LmxM.27.0090	1.03	1	0.96
OG5_126558	dynein heavy chain, cytosolic, putative ,dynein heavy chain, cytosolic, putative ,dynein heavy chain, cytosolic, putative ,dynein heavy chain, cytosolic, putative ,dynein heavy chain, putative ,dynein heavy chain, putative ,dynein heavy chain, putative ,dynein heavy chain, putative ,dynein heavy chain, putative ,dynein heavy chain, putative ,dynein heavy chain, putative ,dynein heavy chain, putat…	13	13	13	13	13	13	LaHO174_260830,LaHO174_343200,LaHO174_343500,LaHO174_272320,LaHO174_271560,LaHO174_141070,LaHO174_280590,LaHO174_282870,LaHO174_131140,LaHO174_220950,LaHO174_250860,LaHO174_3610930,LaHO174_231580	LtaP22.1070,LtaP28.2900,LtaP25.1030,LtaP27.2640,LtaP34.4130,LtaP34.3820,LtaP28.0630,LtaP27.1800,LtaP36.0950,LtaP13.1510,LtaP14.1050,LtaP26.0950,LtaP23.1600	LmjF.22.1110,LmjF.23.1310,LmjF.25.0980,LmjF.13.1650,LmjF.34.3880,LmjF.27.1750,LmjF.27.2590,LmjF.14.1060,LmjF.28.0610,LmjF.34.4160,LmjF.28.2880,LmjF.36.0950,LmjF.26.1020	LinJ.22.0930,LinJ.23.1570,LinJ.25.1010,LinJ.13.1390,LinJ.34.3690,LinJ.27.1650,LinJ.27.2460,LinJ.14.1130,LinJ.34.3990,LinJ.28.0650,LinJ.28.3110,LinJ.36.1010,LinJ.26.1000	LbrM.22.1010,LbrM.23.1430,LbrM.25.0860,LbrM.13.1510,LbrM.20.3490,LbrM.27.1870,LbrM.14.1050,LbrM.28.0630,LbrM.20.3790,LbrM.28.3090,LbrM.27.2710,LbrM.35.1070,LbrM.26.1040	LmxM.22.1110,LmxM.23.1310,LmxM.25.0980,LmxM.13.1650,LmxM.33.3880,LmxM.27.1750,LmxM.27.2590,LmxM.14.1060,LmxM.33.4160,LmxM.28.0610,LmxM.28.2880,LmxM.36.0950,LmxM.26.1020	13.11	13.52	12.82
OG5_126560	surface antigen-like protein ,surface antigen-like protein ,surface antigen-like protein ,surface antigen-like protein ,surface antigen-like protein ,surface antigen-like protein	3	2	1	1	3	1	LaHO174_bin1890010,LaHO174_bin910010,LaHO174_bin2280010	LtaP04.0170,LtaPcontig02966-1	LmjF.04.0180	LinJ.04.0170	LbrM.04.0670,LbrM.04.0260,LbrM.04.1260	LmxM.04.0180	2.9	1.03	0.96
OG5_126561	p-glycoprotein-like protein ,pentamidine resistance protein 1 ,pentamidine resistance protein 1 ,p-glycoprotein e ,p-glycoprotein e ,p-glycoprotein e ,p-glycoprotein e ,multidrug resistance protein, putative,p-glycoprotein, putative,ABC transporter, putative ,multidrug resistance protein, putative,p-glycoprotein, putative,ABC transporter, putative ,ATP-binding cassette protein subfamily C, member…	7	11	7	7	5	7	LaHO174_311050,LaHO174_311060,LaHO174_230230,LaHO174_230240,LaHO174_230250,LaHO174_230260,LaHO174_230300	LtaP32.0340,LtaP23.0310,LtaP31.1240,LtaP26.0760,LtaP31.1420,LtaP23.0240,LtaP31.1250,LtaP23.0260,LtaP31.1230,LtaP31.1260,LtaP23.0250	LmjF.31.1430,LmjF.31.1270,LmjF.23.0210,LmjF.23.0220,LmjF.23.0250,LmjF.31.1290,LmjF.31.1280	LinJ.31.1460,LinJ.31.1290,LinJ.23.0230,LinJ.23.0290,LinJ.23.0240,LinJ.31.1310,LinJ.31.1300	LbrM.31.1500,LbrM.23.0230,LbrM.23.0740,LbrM.23.0280,LbrM.31.1510	LmxM.30.1430,LmxM.30.1270,LmxM.23.0250,LmxM.23.0220,LmxM.23.0210,LmxM.30.1290,LmxM.30.1280	6.89	11.09	6.45
OG5_126567	hypothetical protein	0	0	0	0	1	0					LbrM.29.2060		0	0	0
OG5_126568	ATP-binding cassette protein subfamily A, member 7, putative ,ATP-binding cassette protein subfamily A, member 7, putative ,ABC1 transporter-like protein ,ABC1 transporter, putative ,ABC1 transporter-like protein ,ABC1 transporter, putative ,ATP-binding cassette subfamily A, member 1, putative ,ABC1 transporter, putative ,ATP-binding cassette protein subfamily A, member 4, putative ,ABC1 transpor…	10	10	10	11	9	11	LaHO174_150780,LaHO174_270850,LaHO174_271110,LaHO174_271120,LaHO174_020220,LaHO174_290630,LaHO174_111050,LaHO174_111060,LaHO174_111070,LaHO174_111090	LtaP15.0740,LtaP11.1190,LtaP27.1290,LtaP11.1170,LtaP02.0230,LtaP27.1280,LtaP33.0980,LtaP11.1140,LtaP29.0640,LtaP27.1010	LmjF.15.0760,LmjF.02.0300,LmjF.11.1290,LmjF.27.0980,LmjF.29.0620,LmjF.27.0970,LmjF.11.1240,LmjF.11.1270,LmjF.11.1220,LmjF.11.1250	LinJ.15.0800,LinJ.02.0270,LinJ.11.1240,LinJ.11.1280,LinJ.29.0640,LinJ.27.0830,LinJ.11.1230,LinJ.11.1260,LinJ.11.1210,LinJ.27.0840,LinJ.11.1220	LbrM.15.0820,LbrM.02.0350,LbrM.11.1000,LbrM.27.1050,LbrM.29.0630,LbrM.11.1040,LbrM.11.1010,LbrM.11.0960,LbrM.11.1020	LmxM.15.0760,LmxM.02.0300,LmxM.11.1250,LmxM.11.1290,LmxM.08_29.0620,LmxM.27.0970,LmxM.11.1240,LmxM.11.1270,LmxM.11.1220,LmxM.27.0980,LmxM.11.1220a	13.75	13.38	8.77
OG5_126569	histone H3 ,histone H3 ,histone H3 ,histone H3 ,histone H3 ,histone H3 ,histone H3, putative ,histone H3, putative ,histone H3 ,histone H3 ,histone H3 ,histone H3 ,histone H3, putative ,histone H3, putative ,histone H3 ,hypothetical protein, unknown function ,histone H3 ,histone H3 ,histone H3 ,histone H3, putative ,histone H3, putative	4	1	6	4	4	7	LaHO174_100980,LaHO174_100990,LaHO174_160510,LaHO174_160540	LtaP16.0570	LmjF.10.0870,LmjF.10.0990,LmjF.16.0570,LmjF.16.0575,LmjF.16.0600,LmjF.16.0610	LinJ.10.0920,LinJ.10.1070,LinJ.16.0600,LinJ.16.0610	LbrM.10.0970,LbrM.10.1070,LbrM.10.1080,LbrM.10.1090	LmxM.10.0870,LmxM.10.0970,LmxM.10.0990,LmxM.16.0570,LmxM.16.0575,LmxM.16.0600,LmxM.16.0610	7.03	1.14	5.82
OG5_126570	histone H2A ,histone H2A, putative ,histone H2A, putative ,histone H2A, putative ,histone H2A, putative ,histone H2A ,histone H2A, putative ,histone H2A ,histone H2A, putative ,histone H2A, putative ,histone H2A, putative ,histone H2A, putative ,histone H2A, putative ,histone H2A, putative ,histone H2A, putative ,histone H2A, putative ,histone H2A, putative ,histone H2A, putative ,histone H2A, pu…	2	3	6	2	7	4	LaHO174_291690,LaHO174_211140	LtaPcontig03418-1,LtaPcontig00541-1,LtaP29.1860	LmjF.21.0915,LmjF.21.0920,LmjF.21.0930,LmjF.29.1720,LmjF.29.1730,LmjF.29.1740	LinJ.21.1160,LinJ.21.1170	LbrM.21.1140,LbrM.21.1150,LbrM.21.1160,LbrM.32.1260,LbrM.32.1270,LbrM.29.1810,LbrM.29.1820	LmxM.08_29.1720,LmxM.08_29.1730,LmxM.08_29.1740,LmxM.21.0920	4.23	3.15	5.48
OG5_126572	histone H2B ,histone H2B ,histone H2B variant ,histone H2B variant ,histone H2B variant ,histone H2B variant ,histone H2B ,histone H2B ,histone H2B ,histone H2B ,histone H2B ,histone H2B ,histone H2B ,histone H2B ,histone H2B ,histone H2B ,histone H2B ,histone H2B ,histone H2B ,histone H2B ,histone H2B	3	3	6	5	5	5	LaHO174_091430,LaHO174_280200,LaHO174_190030	LtaP28.0220,LtaP19.0170,LtaP09.1380	LmjF.28.0210,LmjF.09.1340,LmjF.17.1220,LmjF.19.0030,LmjF.19.0040,LmjF.19.0050	LinJ.28.0210,LinJ.19.0030,LinJ.09.1410,LinJ.17.1320,LinJ.19.0040	LbrM.19.0340,LbrM.19.0350,LbrM.28.0220,LbrM.09.1400,LbrM.19.0360	LmxM.28.0210,LmxM.09.1340,LmxM.17.1220,LmxM.19.0030,LmxM.19.0050	5.38	4.13	5.96
OG5_126573	histone H4 ,histone H4 ,histone H4 ,histone H4 ,histone H4 ,histone H4 ,histone H4 ,histone H4 ,histone H4 ,histone H4 ,histone H4, putative ,histone H4, putative ,histone H4 ,histone H4 ,histone H4 ,histone H4 ,histone H4 ,histone H4 ,histone H4, putative, pseudogene ,histone H4 ,histone H4 ,histone H4 ,histone H4 ,histone H4 ,histone H4 ,histone H4 ,histone H4 ,histone H4 ,histone H4 ,histone H…	2	1	7	8	13	6	LaHO174_060010,LaHO174_bin1190010	LtaP36.0240	LmjF.02.0020,LmjF.06.0010,LmjF.15.0010,LmjF.25.2450,LmjF.31.3180,LmjF.35.1310,LmjF.36.0020	LinJ.06.0010,LinJ.15.0010,LinJ.21.0020,LinJ.25.2560,LinJ.31.3320,LinJ.35.0020,LinJ.35.1320,LinJ.36.0020	LbrM.35.0130,LbrM.35.0020,LbrM.35.0050,LbrM.35.0070,LbrM.23.1830,LbrM.02.0020,LbrM.02.0050,LbrM.15.0010,LbrM.29.2900,LbrM.31.3630,LbrM.34.0030,LbrM.34.0050,LbrM.34.1230	LmxM.06.0010,LmxM.15.0010,LmxM.25.2450,LmxM.30.3180,LmxM.34.1310,LmxM.36.0020	2.05	0.93	6.99
OG5_126574	ABC transporter, putative ,ABC transporter, putative ,ATP-binding cassette protein subfamily G, member 4, putative ,ATP-binding cassette protein subfamily G, member 4, putative ,ATP-binding cassette protein, putative ,ATP-binding cassette protein subfamily G, member 6, putative	2	2	2	1	2	1	LaHO174_150930,LaHO174_3620330	LtaP15.0910,LtaP36.2950	LmjF.15.0890,LmjF.36.2890	LinJ.15.0950	LbrM.15.0930,LbrM.35.3110	LmxM.15.0890	2.23	2.07	2.1
OG5_126577	myosin XXI ,myosin XXI ,myosin XXI ,myosin heavy chain, putative	1	1	1	1	1	1	LaHO174_323810	LtaP32.4040	LmjF.32.3870	LinJ.32.4020	LbrM.32.4110	LmxM.31.3870	1.03	1.1	1
OG5_126579	proteophosphoglycan 5 ,proteophosphoglycan ppg4 , ,proteophosphoglycan ppg4 ,proteophosphoglycan 5 ,proteophosphoglycan ppg4 ,proteophosphoglycan ppg4 ,proteophosphoglycan ppg3, putative , ,hypothetical protein, unknown function ,hypothetical protein, PPG ,hypothetical protein, unknown function ,proteophosphoglycan ppg4 ,proteophosphoglycan ppg4 ,proteophosphoglycan ppg1 ,proteophosphoglycan ppg1…	4	7	5	8	5	5	LaHO174_350490,LaHO174_350510,LaHO174_291060,LaHO174_060820	LtaP29.1140,LtaP35.0680,LtaP06.0750,LtaP35.0660,LtaP35.0650,LtaPcontig104-1,LtaP35.0670	LmjF.35.0540,LmjF.35.0520,LmjF.06.0780,LmjF.35.0550,LmjF.35.0500	LinJ.35.0490,LinJ.35.0530,LinJ.35.0500,LinJ.06.0810,LinJ.35.0510,LinJ.35.0520,LinJ.35.0540,LinJ.35.0550	LbrM.34.0540,LbrM.34.0530,LbrM.06.1290,LbrM.34.0520,LbrM.34.0550	LmxM.34.0520b,LmxM.34.0500a,LmxM.34.0550,LmxM.34.0500,LmxM.34.0540	4.56	7.93	6.3
OG5_126583	aldo-keto reductase-like protein ,aldo-keto reductase-like protein ,aldo-keto reductase-like protein ,aldo-keto reductase-like protein ,aldehyde reductase, putative,oxidoreductase, putative ,aldehyde reductase, putative,oxidoreductase, putative ,aldehyde reductase, putative,oxidoreductase, putative ,aldehyde reductase, putative,oxidoreductase, putative ,prostaglandin f2-alpha synthase/D-arabinose…	4	4	4	4	4	4	LaHO174_320570,LaHO174_272220,LaHO174_312550,LaHO174_311840	LtaP31.3360,LtaP31.2590,LtaP32.0490,LtaP27.2530	LmjF.27.2410,LmjF.31.2880,LmjF.31.2150,LmjF.32.0460	LinJ.27.2360,LinJ.31.2980,LinJ.31.2210,LinJ.32.0470	LbrM.27.2620,LbrM.31.3240,LbrM.31.2410,LbrM.32.0530	LmxM.27.2410,LmxM.30.2880,LmxM.30.2150,LmxM.31.0460	4	4.09	3.97
OG5_126585	kinesin K39, putative ,hypothetical protein, unknown function ,hypothetical protein, unknown function ,hypothetical protein, conserved ,kinesin K39, putative ,hypothetical protein, unknown function ,hypothetical protein, conserved ,kinesin K39, putative ,kinesin K39, putative ,kinesin, putative ,kinesin K39, putative ,kinesin K39, putative ,kinesin, putative ,hypothetical protein, unknown functio…	10	11	7	11	15	12	LaHO174_340690,LaHO174_341840,LaHO174_141120,LaHO174_141130,LaHO174_141150,LaHO174_141160,LaHO174_350010,LaHO174_221150,LaHO174_161380,LaHO174_250880	LtaP34.0770,LtaP35.0420,LtaP14.1150,LtaP14.1110,LtaP22.1270,LtaP14.1130,LtaP34.2430,LtaP14.1170,LtaP22.1290,LtaP34.0760,LtaP35.0020	LmjF.34.2530,LmjF.34.0690,LmjF.14.1120,LmjF.14.1100,LmjF.16.1460,LmjF.14.1110,LmjF.16.1470	LinJ.14.1180,LinJ.14.1190,LinJ.16.1550,LinJ.22.1160,LinJ.34.2360,LinJ.34.0720,LinJ.34.0710,LinJ.14.1600,LinJ.34.2350,LinJ.16.1570,LinJ.22.1150	LbrM.20.0620,LbrM.22.1205,LbrM.22.1200,LbrM.14.1110,LbrM.14.1100,LbrM.14.1120,LbrM.20.2100,LbrM.20.2080,LbrM.20.2090,LbrM.16.1520,LbrM.20.2070,LbrM.14.1310,LbrM.16.1530,LbrM.20.4280,LbrM.16.1510	LmxM.14.1100,LmxM.22.1320,LmxM.14.1120,LmxM.16.1460,LmxM.14.1110,LmxM.33.2530,LmxM.33.0690,LmxM.16.1460cpartial,LmxM.16.1470,LmxM.14.1100partial,LmxM.14.1120a,LmxM.16.1460a	19.34	14.29	7.66
OG5_126588	heat-shock protein hsp70, putative ,glucose-regulated protein 78, putative ,glucose-regulated protein 78, putative ,glucose-regulated protein 78, putative ,heat-shock protein hsp70, putative ,heat-shock protein hsp70, putative ,glucose-regulated protein 78, putative ,heat-shock protein hsp70, putative ,heat-shock protein hsp70, putative ,heat-shock protein hsp70, putative ,heat-shock protein hsp7…	3	2	4	6	3	4	LaHO174_261050,LaHO174_281220,LaHO174_bin1970010	LtaP26.1170,LtaP28.1270	LmjF.28.1200,LmjF.28.2770,LmjF.28.2780,LmjF.26.1240	LinJ.28.3060,LinJ.28.1310,LinJ.28.2960,LinJ.28.3000,LinJ.26.1220,LinJ.28.2950	LbrM.28.1300,LbrM.28.2990,LbrM.26.1260	LmxM.28.1200,LmxM.28.2770,LmxM.26.1240,LmxM.28.2780	3.87	4.33	9.4
OG5_126592	No description	0	0	0	0	0	1						LmxM.14.1120b	0	0	0
OG5_126593	peroxidoxin ,peroxidoxin ,peroxidoxin ,peroxidoxin,tryparedoxin peroxidase ,tryparedoxin peroxidase ,tryparedoxin peroxidase ,tryparedoxin peroxidase ,tryparedoxin peroxidase ,tryparedoxin peroxidase ,tryparedoxin peroxidase ,tryparedoxin peroxidase ,tryparedoxin peroxidase ,tryparedoxin peroxidase ,tryparedoxin peroxidase ,tryparedoxin peroxidase ,tryparedoxin peroxidase ,tryparedoxin peroxidase…	2	3	8	4	3	3	LaHO174_151080,LaHO174_230050	LtaP15.1060,LtaP23.0050,LtaP15.1080	LmjF.23.0040,LmjF.15.1040,LmjF.15.1080,LmjF.15.1120,LmjF.15.1160,LmjF.15.1060,LmjF.15.1100,LmjF.15.1140	LinJ.23.0050,LinJ.15.1100,LinJ.15.1140,LinJ.15.1120	LbrM.23.0050,LbrM.15.1080,LbrM.15.1100	LmxM.23.0040,LmxM.15.1040,LmxM.15.1160	3.7	3.51	8.4
OG5_126595	actin ,actin ,actin ,actin	1	1	1	1	1	1	LaHO174_041260	LtaP04.1210	LmjF.04.1230	LinJ.04.1250	LbrM.04.1250	LmxM.04.1230	0.9	1.04	1.1
OG5_126596	p-glycoprotein ,p-glycoprotein ,p-glycoprotein ,p-glycoprotein-like protein,ABC transporter-like protein,multidrug resistance protein-like protein ,ATP-binding cassette protein subfamily B, member 2, putative ,ATP-binding cassette protein subfamily B, member 2, putative ,p-glycoprotein-like protein,ABC transporter-like protein,multidrug resistance protein-like protein	2	2	2	2	1	2	LaHO174_262530,LaHO174_bin010010	LtaP34.1140,LtaP26.2830	LmjF.34.0990,LmjF.26.2670	LinJ.34.1060,LinJ.26.2700	LbrM.26.2600	LmxM.33.0990,LmxM.26.2670	1.97	2.19	2.08
OG5_126599	pre-mRNA splicing factor, putative ,pre-mRNA splicing factor, putative ,pre-mRNA splicing factor, putative ,pre-mRNA splicing factor ATP-dependent RNA helicase, putative,dead/h helicase, putative ,pre-mRNA splicing factor ATP-dependent RNA helicase, putative,dead/h helicase, putative ,pre-mRNA splicing factor ATP-dependent RNA helicase, putative,dead/h helicase, putative ,pre-mRNA splicing factor…	3	3	3	3	3	3	LaHO174_351120,LaHO174_3620280,LaHO174_241070	LtaP35.1280,LtaP24.1190,LtaP36.2900	LmjF.24.1100,LmjF.36.2830,LmjF.35.1200	LinJ.36.2970,LinJ.24.1120,LinJ.35.1210	LbrM.24.1110,LbrM.35.3050,LbrM.34.1120	LmxM.24.1100,LmxM.36.2830,LmxM.34.1200	3.38	3.46	3.23
OG5_126600	protein kinase, putative ,protein kinase, putative ,protein kinase, putative ,protein kinase, putative	1	1	1	1	1	1	LaHO174_272280	LtaP27.2600	LmjF.27.2470	LinJ.27.2420	LbrM.27.2680	LmxM.27.2470	1.02	0.93	0.88
OG5_126601	long-chain-fatty-acid-CoA ligase, putative ,long-chain-fatty-acid-CoA ligase, putative ,long-chain-fatty-acid-CoA ligase, putative ,fatty acyl CoA synthetase 2, putative ,fatty acyl CoA synthetase 2, putative ,fatty acyl CoA synthetase 2, putative ,long chain fatty Acyl CoA synthetase, putative ,long chain fatty Acyl CoA synthetase, putative ,long chain fatty Acyl CoA synthetase, putative ,long-c…	4	4	5	5	4	5	LaHO174_030220,LaHO174_010480,LaHO174_010500,LaHO174_010510	LtaP01.0510,LtaP03.0220,LtaP01.0500,LtaP01.0480	LmjF.01.0520,LmjF.01.0500,LmjF.03.0230,LmjF.01.0490,LmjF.01.0470	LinJ.01.0540,LinJ.01.0520,LinJ.03.0220,LinJ.01.0510,LinJ.01.0490	LbrM.03.0240,LbrM.01.0540,LbrM.01.0520,LbrM.01.0550	LmxM.01.0520,LmxM.01.0500,LmxM.01.0490,LmxM.01.0470,LmxM.03.0230	4.07	4.49	5.12
OG5_126605	alpha tubulin ,alpha tubulin ,alpha tubulin ,alpha tubulin ,alpha tubulin ,alpha tubulin ,alpha tubulin ,alpha tubulin ,alpha tubulin ,alpha tubulin ,alpha tubulin ,alpha tubulin ,alpha tubulin ,alpha tubulin ,alpha tubulin ,alpha tubulin ,alpha tubulin ,alpha tubulin	1	0	12	2	2	2	LaHO174_130270		LmjF.13.0280,LmjF.13.0290,LmjF.13.0300,LmjF.13.0310,LmjF.13.0320,LmjF.13.0330,LmjF.13.0340,LmjF.13.0350,LmjF.13.0360,LmjF.13.0370,LmjF.13.0380,LmjF.13.0390	LinJ.13.1460,LinJ.13.0330	LbrM.13.0190,LbrM.13.0200	LmxM.13.0280,LmxM.13.0390	18.49	0	10.06
OG5_126607	cysteine peptidase A (CPA) ,cathepsin L-like protease ,cathepsin L-like protease ,cathepsin L-like protease ,cathepsin L-like protease ,cathepsin L-like protease, putative ,cathepsin L-like protease ,cathepsin L-like protease ,cathepsin L-like protease ,cathepsin L-like protease , ,cathepsin L-like protease, putative , ,cathepsin L-like protease, putative ,cysteine peptidase A (CPA) ,cysteine pep…	2	2	9	3	4	9	LaHO174_191290,LaHO174_080830	LtaP08.0820,LtaP19.1350	LmjF.08.1030,LmjF.08.1060,LmjF.08.1080,LmjF.19.1420,LmjF.08.1010,LmjF.08.1020,LmjF.08.1040,LmjF.08.1050,LmjF.08.1070	LinJ.08.0960,LinJ.08.0950,LinJ.19.1460	LbrM.19.1690,LbrM.08.0810,LbrM.08.0820,LbrM.08.0830	LmxM.08.1030a,LmxM.08.1040,LmxM.08.1070,LmxM.08.1070partial,LmxM.08.1060,LmxM.08.1040b,LmxM.08.1080,LmxM.19.1420,LmxM.08.1040c	4.33	3.33	9.17
OG5_126609	4-coumarate:coa ligase-like protein ,4-coumarate:coa ligase-like protein ,4-coumarate:coa ligase-like protein ,4-coumarate:coa ligase-like protein ,4-coumarate:coa ligase-like protein ,4-coumarate:coa ligase-like protein ,4-coumarate:coa ligase-like protein ,4-coumarate:coa ligase-like protein ,4-coumarate:coa ligase-like protein ,4-coumarate:coa ligase-like protein ,4-coumarate:coa ligase-like p…	2	2	3	4	2	3	LaHO174_190880,LaHO174_190890	LtaP19.0910,LtaPcontig230-1	LmjF.19.0985,LmjF.19.1005,LmjF.19.0995	LinJ.19.0940,LinJ.19.0970,LinJ.19.0950,LinJ.19.0960	LbrM.19.1280,LbrM.19.1270	LmxM.19.1005,LmxM.19.0985,LmxM.19.0995	3.56	2.04	2.88
OG5_126610	phospholipid-transporting ATPase 1-like protein ,phospholipid-transporting ATPase 1-like protein ,phospholipid-transporting ATPase 1-like protein ,phospholipid-transporting ATPase 1-like protein ,phospholipid-transporting ATPase 1-like protein	1	1	1	1	2	1	LaHO174_131030	LtaP13.1400	LmjF.13.1530	LinJ.13.1590	LbrM.13.1380,LbrM.13.1400	LmxM.13.1530	1.04	1.16	1.02
OG5_126611	beta tubulin ,beta tubulin ,beta-tubulin ,beta-tubulin ,beta-tubulin ,beta tubulin ,beta tubulin ,beta tubulin ,beta-tubulin ,beta tubulin ,beta tubulin ,beta tubulin ,beta tubulin ,beta tubulin ,beta tubulin ,beta tubulin ,beta tubulin ,beta tubulin ,beta tubulin ,beta tubulin ,beta tubulin ,beta tubulin ,beta tubulin ,beta tubulin ,beta tubulin ,beta tubulin ,beta tubulin , ,beta tubulin ,beta …	1	1	18	4	4	5	LaHO174_330790	LtaP08.1020	LmjF.08.1230,LmjF.21.1860,LmjF.33.0792,LmjF.33.0794,LmjF.33.0796,LmjF.33.0798,LmjF.33.0800,LmjF.33.0802,LmjF.33.0804,LmjF.33.0806,LmjF.33.0808,LmjF.33.0810,LmjF.33.0812,LmjF.33.0814,LmjF.33.0816,LmjF.33.0818,LmjF.33.0819,LmjF.33.0820	LinJ.08.1280,LinJ.08.1290,LinJ.21.2240,LinJ.33.0860	LbrM.21.2150,LbrM.33.0920,LbrM.33.0930,LbrM.33.0960	LmxM.32.0794,LmxM.08.1171,LmxM.21.1860,LmxM.32.0792,LmxM.08.1230	16.52	2.12	17.96
OG5_126613	thioredoxin, putative ,thioredoxin, putative ,thioredoxin, putative ,thioredoxin, putative	2	2	1	1	1	1	LaHO174_010270,LaHO174_250630	LtaP01.0270,LtaP25.0760	LmjF.01.0270	LinJ.01.0270	LbrM.01.0300	LmxM.01.0270	2.07	2.83	1.07
OG5_126615	aquaporin-like protein ,aquaporin-like protein ,aquaporin-like protein ,aquaporin-like protein ,aquaglyceroporin ,aquaglyceroporin ,aquaglyceroporin ,aquaglyceroporin ,aquaporin 9, putative,major intrisic-like protein ,aquaporin 9, putative,major intrisic-like protein ,aquaporin 9, putative,major intrisic-like protein ,aquaporin 9, putative,major intrisic-like protein	3	3	3	3	3	3	LaHO174_343170,LaHO174_322440,LaHO174_310020	LtaP31.0020,LtaP32.2570,LtaP34.3790	LmjF.32.2380,LmjF.31.0020,LmjF.34.3850	LinJ.32.2500,LinJ.31.0030,LinJ.34.3660	LbrM.32.2610,LbrM.31.0020,LbrM.20.3460	LmxM.31.2380,LmxM.30.0020,LmxM.33.3850	3.17	3.38	3.09
OG5_126616	mitochondrial ATP-dependent zinc metallopeptidase, putative,metallo-peptidase, Clan MA(E), Family M41 ,mitochondrial ATP-dependent zinc metallopeptidase, putative,metallo-peptidase, Clan MA(E), Family M41 ,mitochondrial ATP-dependent zinc metallopeptidase, putative,metallo-peptidase, Clan MA(E), Family M41 ,mitochondrial ATP-dependent zinc metallopeptidase, putative,metallo-peptidase, Clan MA(E),…	2	2	2	2	2	2	LaHO174_3620160,LaHO174_bin010080	LtaP34.1230,LtaP36.2780	LmjF.34.1060,LmjF.36.2710	LinJ.34.1130,LinJ.36.2850	LbrM.20.1030,LbrM.35.2900	LmxM.33.1060,LmxM.36.2710	2.22	1.92	2.16
OG5_126617	receptor-type adenylate cyclase, putative ,receptor-type adenylate cyclase, putative ,receptor-type adenylate cyclase b ,receptor-type adenylate cyclase b ,receptor-type adenylate cyclase b ,receptor-type adenylate cyclase a ,receptor-type adenylate cyclase a ,receptor-type adenylate cyclase a ,receptor-type adenylate cyclase a ,receptor-type adenylate cyclase b ,receptor-type adenylate cyclase b…	4	6	6	5	5	6	LaHO174_bin1080010,LaHO174_bin1080020,LaHO174_170100,LaHO174_170120	LtaP17.0110,LtaP17.0150,LtaP35.0470,LtaP17.0170,LtaP17.0140,LtaP17.0160	LmjF.17.0190,LmjF.17.0200,LmjF.17.0235,LmjF.17.0237,LmjF.17.0180,LmjF.17.0230	LinJ.17.0140,LinJ.17.0120,LinJ.17.0130,LinJ.17.0160,LinJ.17.0150	LbrM.17.0130,LbrM.17.0010,LbrM.17.0120,LbrM.17.0100,LbrM.17.0110	LmxM.17.0190,LmxM.17.0235,LmxM.17.0191,LmxM.17.0200,LmxM.17.0237,LmxM.17.0190partial	13.07	8.34	6.04
OG5_126618	3-oxoacyl-(acyl-carrier protein) reductase-like protein ,3-oxoacyl-ACP reductase, putative ,3-oxoacyl-ACP reductase, putative ,3-oxoacyl-ACP reductase, putative	1	1	1	1	1	1	LaHO174_272250	LtaP27.2560	LmjF.27.2440	LinJ.27.2390	LbrM.27.2650	LmxM.27.2440	0.98	0.78	0.88
OG5_126620	nucleotide-binding protein, putative ,nucleotide-binding protein, putative ,nucleotide-binding protein, putative ,nucleotide binding protein-like protein ,nucleotide binding protein-like protein ,nucleotide binding protein-like protein ,MRP protein-like protein ,MRP protein-like protein ,MRP protein-like protein ,MRP protein-like protein ,nucleotide binding protein-like protein ,nucleotide-bindin…	3	3	3	3	3	3	LaHO174_260380,LaHO174_282510,LaHO174_210700	LtaP28.2550,LtaP21.0660,LtaP26.0420	LmjF.21.0660,LmjF.26.0430,LmjF.28.2470	LinJ.21.0720,LinJ.26.0420,LinJ.28.2660	LbrM.28.2670,LbrM.26.0450,LbrM.21.0720	LmxM.21.0660,LmxM.26.0430,LmxM.28.2470	2.98	2.97	3.14
OG5_126621	dehydrogenase-like protein ,hypothetical protein, conserved ,hypothetical protein, conserved ,hypothetical protein, conserved ,hypothetical protein, conserved ,dehydrogenase-like protein ,dehydrogenase-like protein ,dehydrogenase-like protein	2	2	2	2	2	2	LaHO174_100060,LaHO174_352000	LtaP35.2200,LtaP10.0060	LmjF.35.2150,LmjF.10.0090	LinJ.35.2190,LinJ.10.0070	LbrM.10.0090,LbrM.34.2080	LmxM.34.2150,LmxM.10.0090	1.98	1.78	1.96
OG5_126623	lipophosphoglycan biosynthetic protein, putative,heat shock protein 90, putative,glucose regulated protein 94, putative ,lipophosphoglycan biosynthetic protein, putative,heat shock protein 90, putative,glucose regulated protein 94, putative ,lipophosphoglycan biosynthetic protein, putative,heat shock protein 90, putative,glucose regulated protein 94, putative ,lipophosphoglycan biosynthetic prote…	2	1	18	4	4	4	LaHO174_290780,LaHO174_bin2160020	LtaP29.0800	LmjF.29.0760,LmjF.33.0312,LmjF.33.0314,LmjF.33.0316,LmjF.33.0320,LmjF.33.0323,LmjF.33.0326,LmjF.33.0333,LmjF.33.0336,LmjF.33.0340,LmjF.33.0343,LmjF.33.0346,LmjF.33.0350,LmjF.33.0355,LmjF.33.0360,LmjF.33.0365,LmjF.33.0318,LmjF.33.0330	LinJ.29.0790,LinJ.33.0360,LinJ.33.0370,LinJ.33.0350	LbrM.29.0780,LbrM.33.0340,LbrM.33.0350,LbrM.33.0330	LmxM.08_29.0760,LmxM.32.0312,LmxM.32.0314,LmxM.32.0316	2.17	1.05	13.08
OG5_126624	uridine kinase-like protein ,uridine kinase-like protein ,uracil phosphoribosyltransferase, putative ,uracil phosphoribosyltransferase, putative ,uracil phosphoribosyltransferase, putative ,uracil phosphoribosyltransferase, putative ,uridine kinase-like protein ,uridine kinase-like protein ,uridine kinase-like protein	1	1	2	2	3	2	LaHO174_bin010060	LtaP34.1210	LmjF.31.2470,LmjF.34.1040	LinJ.34.1110,LinJ.31.2560	LbrM.20.1010,LbrM.31.2760,LbrM.31.2810	LmxM.30.2470,LmxM.33.1040	0.97	0.89	2.03
OG5_126626	methylcrotonoyl-coa carboxylase biotinylated subunitprotein-like protein ,methylcrotonoyl-coa carboxylase biotinylated subunitprotein-like protein ,methylcrotonoyl-coa carboxylase biotinylated subunitprotein-like protein ,methylcrotonoyl-coa carboxylase biotinylated subunitprotein-like protein ,carboxylase, putative ,carboxylase, putative ,carboxylase, putative ,carboxylase, putative	2	2	2	2	2	2	LaHO174_312800,LaHO174_010050	LtaP01.0050,LtaP31.3620	LmjF.31.3130,LmjF.01.0050	LinJ.31.3260,LinJ.01.0050	LbrM.31.3570,LbrM.01.0080	LmxM.30.3130,LmxM.01.0050	2.09	2.05	2.07
OG5_126627	hypothetical protein, unknown function ,hypothetical protein ,hypothetical protein, unknown function ,hypothetical protein, unknown function	1	3	2	1	0	1	LaHO174_bin1290010	LtaPscaffold00695-2,LtaPscaffold00695-1,LtaP30.0800	LmjF.20.1540,LmjF.20.1750	LinJ.20.1590		LmxM.20.1540	1.31	3.33	1.9
OG5_126628	glyceraldehyde 3-phosphate dehydrogenase, glycosomal ,glyceraldehyde 3-phosphate dehydrogenase, glycosomal ,glyceraldehyde 3-phosphate dehydrogenase, glycosomal ,glyceraldehyde 3-phosphate dehydrogenase, glycosomal ,glyceraldehyde 3-phosphate dehydrogenase, glycosomal ,glyceraldehyde 3-phosphate dehydrogenase, glycosomal ,glyceraldehyde 3-phosphate dehydrogenase, cytosolic, putative ,glyceraldehy…	1	2	3	3	1	2	LaHO174_3612410	LtaP30.2970,LtaP36.2390	LmjF.30.2970,LmjF.30.2980,LmjF.36.2350	LinJ.30.2990,LinJ.30.3000,LinJ.36.2480	LbrM.30.2950	LmxM.29.2980,LmxM.36.2350	0.87	2.11	2.78
OG5_126631	elongation factor 1-alpha ,elongation factor 1-alpha ,elongation factor 1-alpha ,elongation factor 1-alpha ,elongation factor 1-alpha ,elongation factor 1-alpha ,elongation factor 1-alpha ,elongation factor 1-alpha ,elongation factor 1-alpha ,elongation factor 1-alpha ,elongation factor 1-alpha ,elongation factor 1-alpha ,elongation factor 1-alpha ,elongation factor 1-alpha ,elongation factor 1-a…	1	1	7	7	1	4	LaHO174_170090	LtaP17.0090	LmjF.17.0080,LmjF.17.0081,LmjF.17.0082,LmjF.17.0083,LmjF.17.0084,LmjF.17.0085,LmjF.17.0086	LinJ.17.0110,LinJ.17.0090,LinJ.17.0100,LinJ.17.0170,LinJ.17.0180,LinJ.17.0190,LinJ.17.0200	LbrM.17.0090	LmxM.17.0080,LmxM.17.0081,LmxM.17.0082,LmxM.17.0085	52.59	38.06	21.6
OG5_126632	hypothetical protein, conserved ,hypothetical protein, conserved ,hypothetical protein, conserved ,hypothetical protein, conserved	1	1	1	1	1	1	LaHO174_341970	LtaP34.2560	LmjF.34.2650	LinJ.34.2480	LbrM.20.2210	LmxM.33.2650	1.02	0.96	0.94
OG5_126634	hypothetical protein, conserved ,hypothetical protein, conserved ,hypothetical protein, conserved ,hypothetical protein, conserved	1	1	1	1	1	1	LaHO174_350650	LtaP35.0810	LmjF.35.0690	LinJ.35.0700	LbrM.34.0680	LmxM.34.0690	1.03	0.86	1.02
OG5_126636	ATP-dependent Clp protease subunit, heat shock protein 100 (HSP100), putative,serine peptidase, putative ,ATP-dependent Clp protease subunit, heat shock protein 100 (HSP100), putative,serine peptidase, putative ,ATP-dependent Clp protease subunit, heat shock protein 100 (HSP100), putative,serine peptidase, putative ,ATP-dependent Clp protease subunit, heat shock protein 100 (HSP100), putative,ser…	2	3	3	2	2	2	LaHO174_272350,LaHO174_291330	LtaP29.1430,LtaP27.2670,LtaPcontig333-1	LmjF.29.1270,LmjF.02.0710,LmjF.27.2630	LinJ.29.1360,LinJ.02.0680	LbrM.29.1350,LbrM.27.2750	LmxM.08_29.1270,LmxM.02.0710	4.16	3.85	2.82
OG5_126637	RNA polymerase ii largest subunit ,RNA polymerase ii largest subunit ,RNA polymerase ii largest subunit ,RNA polymerase ii largest subunit ,DNA-directed RNA polymerase III largest subunit , putative ,DNA-directed RNA polymerase III largest subunit , putative ,DNA-directed RNA polymerase III largest subunit , putative ,DNA-directed RNA polymerase III largest subunit , putative	2	2	2	2	2	2	LaHO174_340370,LaHO174_312240	LtaP31.3030,LtaP34.0400	LmjF.31.2610,LmjF.34.0360	LinJ.31.2680,LinJ.34.0380	LbrM.31.2950,LbrM.20.0330	LmxM.30.2610,LmxM.33.0360	2.06	1.94	1.92
OG5_126638	aldehyde dehydrogenase, mitochondrial precursor ,aldehyde dehydrogenase, mitochondrial precursor ,aldehyde dehydrogenase, mitochondrial precursor ,aldehyde dehydrogenase, mitochondrial precursor	1	1	1	1	1	1	LaHO174_251010	LtaP25.1180	LmjF.25.1120	LinJ.25.1160	LbrM.25.1100	LmxM.25.1120	0.98	1	1.02
OG5_126641	60S ribosomal protein L2, putative ,60S ribosomal protein L2, putative ,60S ribosomal protein L2, putative ,60S ribosomal protein L2, putative ,60S ribosomal protein L2, putative ,60S ribosomal protein L2, putative ,60S ribosomal protein L2, putative ,60S ribosomal protein L2, putative ,60S ribosomal protein L2, putative ,60S ribosomal protein L2, putative ,60S ribosomal protein L2, putative ,60S…	1	1	3	3	3	3	LaHO174_351370	LtaP26.1510	LmjF.32.3900,LmjF.35.1430,LmjF.35.1440	LinJ.32.4050,LinJ.35.1440,LinJ.35.1450	LbrM.32.4140,LbrM.34.1350,LbrM.34.1360	LmxM.31.3900,LmxM.34.1430,LmxM.34.1440	2.98	2.46	2.55
OG5_126644	ATP-dependent DEAD/H DNA helicase recQ, putative ,ATP-dependent DEAD/H DNA helicase recQ, putative ,ATP-dependent DEAD/H DNA helicase recQ, putative ,ATP-dependent DEAD/H DNA helicase recQ, putative	1	1	1	1	1	1	LaHO174_241530	LtaP24.1660	LmjF.24.1530	LinJ.24.1590	LbrM.24.1330	LmxM.24.1530	1.03	0.93	0.98
OG5_126645	P-type ATPase, putative ,P-type ATPase, putative ,vacuolar-type Ca2 -ATPase, putative ,vacuolar-type Ca2 -ATPase, putative ,vacuolar-type Ca2 -ATPase, putative ,P-type ATPase, putative ,vacuolar-type Ca2 -ATPase, putative ,vacuolar-type Ca2 -ATPase, putative ,P-type ATPase, putative ,vacuolar-type Ca2 -ATPase, putative ,vacuolar-type Ca2 -ATPase, putative ,vacuolar-type Ca2 -ATPase, putative	5	4	3	3	3	3	LaHO174_bin640010,LaHO174_170580,LaHO174_bin260010,LaHO174_070660,LaHO174_070680	LtaP17.0630,LtaPcontig40-1,LtaP07.0660,LtaP07.0630	LmjF.07.0650,LmjF.07.0630,LmjF.17.0600	LinJ.17.0660,LinJ.07.0700,LinJ.07.0510	LbrM.07.0700,LbrM.17.0590,LbrM.07.0720	LmxM.17.0600,LmxM.07.0650,LmxM.07.0630	5.35	4.5	2.94
OG5_126647	hypothetical protein, conserved ,hypothetical protein, conserved ,hypothetical protein, conserved ,hypothetical protein, conserved ,hypothetical protein, conserved ,hypothetical protein, conserved ,hypothetical protein, conserved ,hypothetical protein, conserved	1	2	2	2	2	2	LaHO174_353390	LtaP35.3680,LtaP35.3630	LmjF.35.3580,LmjF.35.3630	LinJ.35.3630,LinJ.35.3680	LbrM.34.3590,LbrM.34.3600	LmxM.34.3580,LmxM.34.3630	1.08	1.93	1.87
OG5_126649	cyclin ,cyclin ,cyclin ,cyclin ,CYC2-like cyclin, putative,cyclin 6, putative ,CYC2-like cyclin, putative,cyclin 6, putative ,CYC2-like cyclin, putative,cyclin 6, putative ,CYC2-like cyclin, putative,cyclin 6, putative	2	2	2	2	2	2	LaHO174_323380,LaHO174_251380	LtaP25.1530,LtaP32.3530	LmjF.25.1470,LmjF.32.3320	LinJ.25.1530,LinJ.32.3520	LbrM.25.1330,LbrM.32.3610	LmxM.25.1470,LmxM.31.3320	2.1	2.41	2.22
OG5_126650	sulfate transporter-like protein ,sulfate transporter-like protein ,sulfate transporter-like protein ,sulfate transporter-like protein	1	1	1	1	1	1	LaHO174_281720	LtaP28.1740	LmjF.28.1690	LinJ.28.1810	LbrM.30.0850	LmxM.28.1690	1.03	0.97	1.02
OG5_126651	nitrilase, putative ,nitrilase, putative ,nitrilase, putative ,nitrilase, putative	1	1	1	1	1	1	LaHO174_262120	LtaP26.2430	LmjF.26.2280	LinJ.26.2290	LbrM.26.2200	LmxM.26.2280	0.84	1.19	1
OG5_126654	histone deacetylase, putative ,histone deacetylase, putative ,histone deacetylase, putative ,histone deacetylase, putative ,histone deacetylase, putative ,histone deacetylase, putative ,histone deacetylase, putative ,histone deacetylase, putative	2	1	2	2	2	2	LaHO174_212200,LaHO174_080840	LtaP21.2190	LmjF.21.1870,LmjF.08.1090	LinJ.08.1000,LinJ.08.1300	LbrM.33.0940,LbrM.08.0840	LmxM.21.1870,LmxM.08.1090	2.05	1.08	1.94
OG5_126655	serine/threonine protein kinase, putative,protein kinase, putative ,serine/threonine protein kinase, putative,protein kinase, putative ,serine/threonine protein kinase, putative,protein kinase, putative ,serine/threonine protein kinase, putative,protein kinase, putative ,protein kinase, putative,SNF1-related protein kinases, putative ,protein kinase, putative,SNF1-related protein kinases, putativ…	2	2	2	2	2	2	LaHO174_291960,LaHO174_3610890	LtaP36.0920,LtaP29.2150	LmjF.29.2020,LmjF.36.0900	LinJ.29.2140,LinJ.36.0960	LbrM.29.1990,LbrM.35.1020	LmxM.08_29.2020,LmxM.36.0900	2.02	2.11	1.92
OG5_126657	hypothetical protein ,hypothetical protein	0	0	1	0	1	0			LmjF.03.0010		LbrM.03.0030		0	0	1.23
OG5_126659	60S ribosomal protein L23a, putative ,60S ribosomal protein L23a, putative ,60S ribosomal protein L23a, putative ,60S ribosomal protein L23a, putative ,60S ribosomal protein L23a, putative ,60S ribosomal protein L23a, putative ,60S ribosomal protein L23a, putative ,60S ribosomal protein L23a, putative	2	1	2	2	2	2	LaHO174_060600,LaHO174_060610	LtaP06.0570	LmjF.06.0570,LmjF.06.0580	LinJ.06.0590,LinJ.06.0600	LbrM.06.0580,LbrM.06.0590	LmxM.06.0570,LmxM.06.0580	1.86	2.32	2.42
OG5_126660	GTP-binding protein, putative ,GTP-binding protein, putative ,GTP-binding protein, putative ,GTP-binding protein, putative	1	1	1	1	1	1	LaHO174_292130	LtaP29.2350	LmjF.29.2200	LinJ.29.2310	LbrM.29.2180	LmxM.08_29.2200	0.99	1.17	1.08
OG5_126661	NADP-dependent alcohol dehydrogenase, putative ,NADP-dependent alcohol dehydrogenase, putative ,NADP-dependent alcohol dehydrogenase, putative ,NADP-dependent alcohol dehydrogenase, putative	1	1	1	1	1	1	LaHO174_230420	LtaP23.0440	LmjF.23.0360	LinJ.23.0410	LbrM.23.0400	LmxM.23.0360	0.92	0.89	0.92
OG5_126662	cystathionine beta-synthase ,cystathionine beta-synthase ,cystathionine beta-synthase ,cysteine synthase ,cysteine synthase ,cysteine synthase ,cysteine synthase, putative ,cystathionine beta-synthase	2	2	2	2	2	2	LaHO174_3621060,LaHO174_170220	LtaP17.0270,LtaP36.3680	LmjF.17.0250,LmjF.36.3590	LinJ.17.0300,LinJ.36.3750	LbrM.35.3820,LbrM.17.0230	LmxM.17.0250,LmxM.36.3590	1.81	2	2
OG5_126663	serine carboxypeptidase (CBP1), putative,serine peptidase, Clan SC, Family S10 ,serine carboxypeptidase (CBP1), putative,serine peptidase, Clan SC, Family S10 ,serine carboxypeptidase (CBP1), putative,serine peptidase, Clan SC, Family S10 ,serine carboxypeptidase (CBP1), putative,serine peptidase, Clan SC, Family S10	1	1	1	1	1	1	LaHO174_180460	LtaP18.0470	LmjF.18.0450	LinJ.18.0450	LbrM.18.0510	LmxM.18.0450	1.02	1.23	1.04
OG5_126665	tatD related deoxyribonuclease, putative ,tatD related deoxyribonuclease, putative ,tatD related deoxyribonuclease, putative ,tatD related deoxyribonuclease, putative	1	1	1	1	1	1	LaHO174_111080	LtaP11.1180	LmjF.11.1280	LinJ.11.1270	LbrM.11.1030	LmxM.11.1280	0.92	1.08	0.98
OG5_126668	40S ribosomal protein S18, putative ,40S ribosomal protein S18, putative ,40S ribosomal protein S18, putative ,40S ribosomal protein S18, putative ,40S ribosomal protein S18, putative ,40S ribosomal protein S18, putative ,40S ribosomal protein S18, putative ,40S ribosomal protein S18, putative	1	1	2	2	2	2	LaHO174_3610920	LtaPcontig70-1	LmjF.36.0930,LmjF.36.0940	LinJ.36.0990,LinJ.36.1000	LbrM.35.1050,LbrM.35.1060	LmxM.36.0930,LmxM.36.0940	1.66	1.05	1.94
OG5_126671	formate--tetrahydrofolate ligase ,formate--tetrahydrofolate ligase ,formate--tetrahydrofolate ligase ,C-1-tetrahydrofolate synthase, cytoplasmic, putative ,C-1-tetrahydrofolate synthase, cytoplasmic, putative ,C-1-tetrahydrofolate synthase, cytoplasmic, putative ,C-1-tetrahydrofolate synthase, cytoplasmic, putative ,C-1-tetrahydrofolate synthase, cytoplasmic, putative	2	2	2	2	2	2	LaHO174_260270,LaHO174_3022480	LtaP26.0310,LtaP30.2570	LmjF.30.2600,LmjF.26.0320	LinJ.30.2590,LinJ.26.0310	LbrM.30.2550,LbrM.26.0350	LmxM.29.2600,LmxM.26.0320	1.97	1.85	1.86
OG5_126672	myosin IB heavy chain, putative ,myosin IB heavy chain, putative ,myosin IB heavy chain, putative ,myosin IB heavy chain, putative	1	2	1	1	1	1	LaHO174_bin010020	LtaP34.1150,LtaP34.1040	LmjF.34.1000	LinJ.34.1070	LbrM.20.0970	LmxM.33.1000	1.05	1.33	1.04
OG5_126673	aminopeptidase P, putative,metallo-peptidase, Clan MG, Family M24 ,aminopeptidase P, putative,metallo-peptidase, Clan MG, Family M24 ,aminopeptidase P, putative,metallo-peptidase, Clan MG, Family M24 ,aminopeptidase P, putative	1	1	1	1	1	1	LaHO174_352160	LtaP35.2380	LmjF.35.2350	LinJ.35.2400	LbrM.34.2300	LmxM.34.2350	0.9	0.96	0.98
OG5_126674	calcium-translocating P-type ATPase ,calcium-translocating P-type ATPase ,calcium-translocating P-type ATPase ,calcium-translocating P-type ATPase,organelle-type calcium ATPase	1	1	1	1	1	1	LaHO174_040010	LtaP04.0010	LmjF.04.0010	LinJ.04.0010	LbrM.04.0030	LmxM.04.0010	1.06	1.4	1.19
OG5_126676	iron superoxide dismutase ,iron superoxide dismutase ,iron superoxide dismutase ,iron superoxide dismutase ,iron superoxide dismutase, putative ,iron superoxide dismutase, putative ,iron superoxide dismutase, putative ,iron superoxide dismutase, putative ,iron superoxide dismutase, putative ,iron superoxide dismutase, putative ,iron superoxide dismutase, putative ,iron superoxide dismutase, putat…	3	3	3	3	3	3	LaHO174_321880,LaHO174_321890,LaHO174_080310	LtaP32.1940,LtaP08.0280,LtaP32.1950	LmjF.08.0290,LmjF.32.1830,LmjF.32.1820	LinJ.08.0300,LinJ.32.1920,LinJ.32.1910	LbrM.08.0330,LbrM.32.2010,LbrM.32.2000	LmxM.08.0290,LmxM.31.1830,LmxM.31.1820	2.67	3.43	3.04
OG5_126677	seryl-tRNA synthetase, putative ,seryl-tRNA synthetase, putative ,seryl-tRNA synthetase, putative ,seryl-tRNA synthetase, putative	1	1	1	1	1	1	LaHO174_110100	LtaP11.0110	LmjF.11.0100	LinJ.11.0100	LbrM.19.0220	LmxM.11.0100	1.02	1.08	1.08
OG5_126678	60S ribosomal protein L23, putative ,60S ribosomal protein L23, putative ,60S ribosomal protein L23, putative ,60S ribosomal protein L23, putative ,60S ribosomal protein L23, putative ,60S ribosomal protein L23, putative ,60S ribosomal protein L23, putative	2	1	2	1	2	2	LaHO174_353550,LaHO174_353560	LtaP35.3980	LmjF.35.3790,LmjF.35.3800	LinJ.35.3840	LbrM.34.3770,LbrM.34.3780	LmxM.34.3790,LmxM.34.3800	2.13	1.63	1.94
OG5_126679	serine hydroxymethyltransferase (SHMT-L) ,serine hydroxymethyltransferase (SHMT-L) ,serine hydroxymethyltransferase ,serine hydroxymethyltranferase (SHMT-S) ,serine hydroxymethyltransferase (SHMT-L) ,serine hydroxymethyltranferase (SHMT-S) ,serine hydroxymethyltranferase (SHMT-S) ,serine hydroxymethyltransferase, putative	2	2	2	2	2	2	LaHO174_141370,LaHO174_282420	LtaP28.2440,LtaP14.1380	LmjF.28.2370,LmjF.14.1320	LinJ.28.2530,LinJ.14.1400	LbrM.14.1490,LbrM.28.2560	LmxM.28.2370,LmxM.14.1320	1.95	1.85	1.84
OG5_126680	acetyl-CoA synthetase, putative ,acetyl-CoA synthetase, putative ,acetyl-CoA synthetase, putative ,acetyl-CoA synthetase, putative ,acetyl-CoA synthetase, putative ,acetyl-CoA synthetase, putative ,acetyl-CoA synthetase, putative ,acetyl-CoA synthetase, putative	3	3	2	2	2	2	LaHO174_230580,LaHO174_230590,LaHO174_230910	LtaP30.3200,LtaP23.0630,LtaP23.0980	LmjF.23.0540,LmjF.23.0710	LinJ.23.0580,LinJ.23.0880	LbrM.23.0580,LbrM.23.0800	LmxM.23.0540,LmxM.23.0710	3.08	2.36	1.9
OG5_126681	40S ribosomal protein S14 ,40S ribosomal protein S14 ,40S ribosomal protein S14 ,40S ribosomal protein S14 ,40S ribosomal protein S14 ,40S ribosomal protein S14 ,40S ribosomal protein S14	2	2	1	2	2	2	LaHO174_280980,LaHO174_3023170	LtaP30.3630,LtaP28.1030	LmjF.28.0960	LinJ.28.1050,LinJ.30.3650	LbrM.28.1030,LbrM.30.3620	LmxM.28.0960,LmxM.29.3590	1.68	1.48	1.02
OG5_126683	myo-inositol/proton symporter (MIT) ,myo-inositol/proton symporter (MIT) ,myo-inositol/proton symporter (MIT) ,sugar transporter, putative	1	1	1	1	1	1	LaHO174_240640	LtaP24.0760	LmjF.24.0680	LinJ.24.0690	LbrM.24.0690	LmxM.24.0680	0.83	0.81	1.02
OG5_126684	isoleucyl-tRNA synthetase, putative ,isoleucyl-tRNA synthetase, putative ,isoleucyl-tRNA synthetase, putative ,isoleucyl-tRNA synthetase, putative	1	1	1	1	1	1	LaHO174_3623180	LtaP36.5770	LmjF.36.5620	LinJ.36.5870	LbrM.35.5900	LmxM.36.5620	1	0.96	0.94
OG5_126685	pyruvate kinase ,pyruvate kinase ,pyruvate kinase ,pyruvate kinase, putative ,pyruvate kinase ,pyruvate kinase ,pyruvate kinase ,pyruvate kinase ,pyruvate kinase	2	1	2	2	3	2	LaHO174_350040,LaHO174_350050	LtaP35.0040	LmjF.35.0020,LmjF.35.0030	LinJ.35.5450,LinJ.35.0030	LbrM.34.0010,LbrM.34.0040,LbrM.34.0060	LmxM.34.0030,LmxM.34.0020	1.95	1.64	1.98
OG5_126687	40S ribosomal protein S15, putative ,40S ribosomal protein S15, putative ,40S ribosomal protein S15, putative ,40S ribosomal protein S15, putative ,40S ribosomal protein S15, putative ,40S ribosomal protein S15, putative ,40S ribosomal protein S15, putative	1	1	2	2	1	2	LaHO174_220370	LtaPcontig154-1	LmjF.22.0420,LmjF.22.0460	LinJ.22.0310,LinJ.22.0340	LbrM.22.0400	LmxM.22.0420,LmxM.22.0460	1.73	1	1.9
OG5_126688	60S ribosomal protein L11 (L5, L16) ,60S ribosomal protein L11 (L5, L16) ,60S ribosomal protein L11 (L5, L16) ,60S ribosomal protein L11 (L5, L16) ,60S ribosomal protein L11 (L5, L16) ,60S ribosomal protein L11 (L5, L16) ,60S ribosomal protein L11 (L5, L16) ,60S ribosomal protein L11 (L5, L16)	1	2	2	2	2	2	LaHO174_040490	LtaP22.0030,LtaP04.0460	LmjF.04.0470,LmjF.22.0030	LinJ.04.0460,LinJ.22.0004	LbrM.04.0520,LbrM.22.0030	LmxM.04.0470,LmxM.22.0030	0.48	2.15	1.96
OG5_126691	aconitase, putative ,aconitase, putative ,aconitase, putative ,aconitase, putative	1	1	1	1	1	1	LaHO174_180520	LtaP18.0530	LmjF.18.0510	LinJ.18.0510	LbrM.18.0570	LmxM.18.0510	0.94	0.93	1
OG5_126692	elongation factor G2-like protein ,elongation factor G2-like protein ,elongation factor G2-like protein ,elongation factor G2-like protein ,Mitochondrial elongation factor G, putative ,Mitochondrial elongation factor G, putative ,Mitochondrial elongation factor G, putative ,Mitochondrial elongation factor G, putative	2	2	2	2	2	2	LaHO174_281980,LaHO174_3610570	LtaP28.2010,LtaP36.0580	LmjF.28.1960,LmjF.36.0570	LinJ.28.2090,LinJ.36.0620	LbrM.28.2160,LbrM.35.0680	LmxM.28.1960,LmxM.36.0570	2.13	2.24	2.04
OG5_126694	DNA-directed RNA polymerase II subunit 2, putative ,DNA-directed RNA polymerase II subunit 2, putative ,DNA-directed RNA polymerase II subunit 2, putative ,DNA-directed RNA polymerase II subunit 2, putative ,DNA-directed RNA polymerase polypeptide, putative ,DNA-directed RNA polymerase polypeptide, putative ,DNA-directed RNA polymerase polypeptide, putative ,DNA-directed RNA polymerase polypeptide	2	2	2	2	2	2	LaHO174_310170,LaHO174_212210	LtaP20.0010,LtaP31.0170	LmjF.31.0160,LmjF.20.0010	LinJ.31.0170,LinJ.20.0010	LbrM.31.0270,LbrM.20.4090	LmxM.30.0160,LmxM.20.0010	2.48	2.08	1.97
OG5_126696	ADP-ribosylation factor, putative ,ADP-ribosylation factor, putative ,ADP-ribosylation factor, putative ,ADP-ribosylation factor, putative	1	1	1	1	1	1	LaHO174_312460	LtaP31.3260	LmjF.31.2790	LinJ.31.2890	LbrM.31.3150	LmxM.30.2790	0.98	1.05	0.99
OG5_126697	cysteine conjugate beta-lyase, aminotransferase- like protein ,cysteine conjugate beta-lyase, aminotransferase- like protein ,cysteine conjugate beta-lyase, aminotransferase- like protein ,cysteine conjugate beta-lyase, aminotransferase- like protein	1	1	1	1	1	1	LaHO174_bin050210	LtaP33.1490	LmjF.33.1330	LinJ.33.1410	LbrM.33.1600	LmxM.32.1330	0.95	1.56	1.2
OG5_126698	enolase ,enolase ,enolase ,enolase ,enolase	1	1	1	1	2	1	LaHO174_141200	LtaP14.1210	LmjF.14.1160	LinJ.14.1240	LbrM.14.1320,LbrM.14.1330	LmxM.14.1160	0.85	1	0.86
OG5_126700	centromere/microtubule binding protein cbf5, putative ,centromere/microtubule binding protein cbf5, putative ,centromere/microtubule binding protein cbf5, putative ,centromere/microtubule binding protein cbf5, putative	1	1	1	1	1	1	LaHO174_212110	LtaP21.2090	LmjF.21.1760	LinJ.21.2130	LbrM.21.2070	LmxM.21.1760	0.98	1.12	1.06
OG5_126701	ATP-dependent RNA helicase, putative ,ATP-dependent RNA helicase, putative ,ATP-dependent RNA helicase, putative ,RNA helicase, putative ,RNA helicase, putative ,RNA helicase, putative ,RNA helicase, putative ,ATP-dependent RNA helicase, putative	2	2	2	2	2	2	LaHO174_bin770340,LaHO174_170950	LtaP13.0380,LtaP17.1090	LmjF.17.0920,LmjF.13.0500	LinJ.13.0390,LinJ.17.1030	LbrM.17.0940,LbrM.13.0320	LmxM.17.0920,LmxM.13.0500	2.08	1.91	2.04
OG5_126703	polyubiquitin, putative ,polyubiquitin, putative ,polyubiquitin ,polyubiquitin, putative ,polyubiquitin, putative ,polyubiquitin, putative	2	1	1	2	2	1	LaHO174_090920,LaHO174_311630	LtaP31.2340	LmjF.36.3530	LinJ.09.0950,LinJ.36.3690	LbrM.26.2680,LbrM.35.3760	LmxM.09.0891	11.05	0.95	9.18
OG5_126704	glycerol-3-phosphate dehydrogenase [NAD ], glycosomal ,glycerol-3-phosphate dehydrogenase [NAD ], glycosomal ,glycerol-3-phosphate dehydrogenase [NAD ], glycosomal ,glycerol-3-phosphate dehydrogenase [NAD ], glycosomal/mitochondrial	1	1	1	1	1	1	LaHO174_100540	LtaP10.0920	LmjF.10.0510	LinJ.10.0560	LbrM.10.0640	LmxM.10.0510	1.03	0.88	0.94
OG5_126705	vacuolar proton-ATPase-like protein, putative ,vacuolar proton-ATPase-like protein, putative ,vacuolar proton-ATPase-like protein, putative ,vacuolar proton-ATPase-like protein, putative ,vacuolar proton translocating ATPase subunit A, putative ,vacuolar proton translocating ATPase subunit A, putative ,vacuolar proton translocating ATPase subunit A, putative ,vacuolar proton translocating ATPase …	2	2	2	2	2	2	LaHO174_320970,LaHO174_231840	LtaP32.0990,LtaP23.1920	LmjF.32.0920,LmjF.23.1510	LinJ.32.0970,LinJ.23.1910	LbrM.32.1010,LbrM.23.1750	LmxM.31.0920,LmxM.23.1510	1.99	2.06	2
OG5_126706	14-3-3 protein-like protein ,14-3-3 protein-like protein ,14-3-3 protein-like protein ,14-3-3 protein-like protein ,14-3-3 protein, putative ,14-3-3 protein, putative ,14-3-3 protein, putative ,14-3-3 protein, putative	2	2	2	2	2	2	LaHO174_3620680,LaHO174_110350	LtaP36.3300,LtaP11.0380	LmjF.36.3210,LmjF.11.0350	LinJ.36.3360,LinJ.11.0350	LbrM.35.3430,LbrM.11.0040	LmxM.36.3210,LmxM.11.0350	1.95	2.23	2.05
OG5_126707	zinc transporter, putative ,zinc transporter, putative ,zinc transporter, putative ,zinc transporter, putative ,zinc transporter, putative ,cation transporter, putative ,cation transporter, putative ,cation transporter, putative ,cation transporter, putative	2	2	2	3	2	2	LaHO174_333000,LaHO174_281950	LtaP33.3450,LtaP28.1980	LmjF.28.1930,LmjF.33.3200	LinJ.28.2050,LinJ.28.2060,LinJ.33.3350	LbrM.28.2110,LbrM.33.3470	LmxM.28.1930,LmxM.32.3200	2.11	1.92	1.86
OG5_126708	nucleoside diphosphate kinase b ,nucleoside diphosphate kinase b ,nucleoside diphosphate kinase b ,nucleoside diphosphate kinase b ,nucleoside diphosphate kinase b ,nucleoside diphosphate kinase b ,nucleoside diphosphate kinase b	1	0	1	2	2	2	LaHO174_323240		LmjF.32.2950	LinJ.32.3100,LinJ.32.3110	LbrM.32.3200,LbrM.32.3210	LmxM.31.2950,LmxM.31.2951	5.05	0	1.02
OG5_126710	O-sialoglycoprotein endopeptidase, putative,metallo-peptidase, Clan MK, Family M67 ,O-sialoglycoprotein endopeptidase, putative,metallo-peptidase, Clan MK, Family M67 ,O-sialoglycoprotein endopeptidase, putative,metallo-peptidase, Clan MK, Family M67 ,O-sialoglycoprotein endopeptidase, putative,metallo-peptidase, Clan MK, Family M67	1	1	1	1	1	1	LaHO174_310100	LtaP31.0100	LmjF.31.0100	LinJ.31.0110	LbrM.31.0100	LmxM.30.0100	0.9	0.82	0.9
OG5_126711	type II (glutathione peroxidase-like) tryparedoxin peroxidase ,glutathione peroxidase-like protein, putative ,type II (glutathione peroxidase-like) tryparedoxin peroxidase ,type II (glutathione peroxidase-like) tryparedoxin peroxidase ,glutathione peroxidase-like protein, putative ,type II (glutathione peroxidase-like) tryparedoxin peroxidase ,type II (glutathione peroxidase-like) tryparedoxin pe…	2	1	3	2	2	2	LaHO174_260700,LaHO174_bin1490010	LtaP26.1520	LmjF.26.0810,LmjF.26.0800,LmjF.26.0820	LinJ.26.0770,LinJ.26.0780	LbrM.26.0830,LbrM.26.0820	LmxM.26.0800,LmxM.26.0810	2.04	1.62	2.08
OG5_126712	cell division related protein kinase 2,cdc2-related kinase ,cell division related protein kinase 2,cdc2-related kinase ,cell division related protein kinase 2,cdc2-related kinase ,cell division related protein kinase 2,cdc2-related kinase ,cell division protein kinase 2,cdc2-related kinase ,cell division protein kinase 2,cdc2-related kinase ,cell division protein kinase 2,cdc2-related kinase ,cel…	2	2	2	2	2	2	LaHO174_3610550,LaHO174_211290	LtaP21.1250,LtaP36.0560	LmjF.36.0550,LmjF.21.1080	LinJ.36.0600,LinJ.21.1320	LbrM.35.0660,LbrM.21.1310	LmxM.36.0550,LmxM.21.1080	1.97	2.19	2.05
OG5_126713	oxidoreductase, putative ,oxidoreductase, putative ,oxidoreductase, putative ,oxidoreductase, putative	1	1	1	1	1	1	LaHO174_3620700	LtaP36.3320	LmjF.36.3230	LinJ.36.3380	LbrM.35.3450	LmxM.36.3230	1.06	0.79	1.04
OG5_126714	stomatin-like protein ,stomatin-like protein ,stomatin-like protein ,stomatin-like protein	1	1	1	1	1	1	LaHO174_bin820240	LtaP05.1120	LmjF.05.1040	LinJ.05.1040	LbrM.05.1040	LmxM.05.1040	1.12	1.46	1.23
OG5_126718	hypothetical protein, unknown function ,hypothetical protein, unknown function ,hypothetical protein, unknown function ,hypothetical protein, unknown function	1	1	1	1	1	1	LaHO174_282090	LtaP28.2120	LmjF.28.2050	LinJ.28.2190	LbrM.28.2240	LmxM.28.2050	1.1	1.06	1.08
OG5_126720	transketolase ,transketolase ,transketolase ,transketolase, putative	1	1	1	1	1	1	LaHO174_242130	LtaP24.2240	LmjF.24.2060	LinJ.24.2150	LbrM.24.2140	LmxM.24.2060	0.98	0.85	0.94
OG5_126721	methionine aminopeptidase, putative,metallo-peptidase, Clan MG, Family M24 ,methionine aminopeptidase, putative,metallo-peptidase, Clan MG, Family M24 ,methionine aminopeptidase, putative,metallo-peptidase, Clan MG, Family M24 ,methionine aminopeptidase	1	1	1	1	1	1	LaHO174_190430	LtaP19.0520	LmjF.19.0550	LinJ.19.0540	LbrM.19.0860	LmxM.19.0550	0.87	0.92	1
OG5_126722	40S ribosomal protein S2 ,40S ribosomal protein S2 ,40S ribosomal protein S2 ,40S ribosomal protein S2 ,40S ribosomal protein S2 ,40S ribosomal protein S2 ,40S ribosomal protein S2 ,40S ribosomal protein S2	2	2	2	2	2	2	LaHO174_320460,LaHO174_190040	LtaP19.0030,LtaP32.0480	LmjF.19.0060,LmjF.32.0450	LinJ.19.0050,LinJ.32.0460	LbrM.19.0370,LbrM.32.0520	LmxM.19.0060,LmxM.31.0450	1.87	1.61	1.7
OG5_126723	valyl-tRNA synthetase, putative ,valyl-tRNA synthetase, putative ,valyl-tRNA synthetase, putative ,valyl-tRNA synthetase, putative	1	1	1	1	1	1	LaHO174_bin1820200	LtaP30.3140	LmjF.30.3130	LinJ.30.3170	LbrM.30.3120	LmxM.29.3130	0.98	0.93	0.98
OG5_126724	ras-related protein rab-5, putative ,ras-related protein rab-5, putative ,ras-related protein rab-5, putative ,ras-related protein rab-5, putative ,small Rab GTP binding protein, putative ,hypothetical protein, conserved ,small Rab GTP binding protein, putative ,small Rab GTP binding protein, putative	2	2	2	2	2	2	LaHO174_181110,LaHO174_130210	LtaP18.1120,LtaP13.0210	LmjF.18.1130,LmjF.13.0220	LinJ.18.1140,LinJ.13.0220	LbrM.18.1230,LbrM.29.2670	LmxM.18.1130,LmxM.13.0220	2.19	2.09	2.18
OG5_126726	ATP-binding cassette protein subfamily D, member 2, putative ,ATP-binding cassette protein subfamily D, member 2, putative ,hypothetical protein, conserved ,ATP-binding cassette protein subfamily D, member 2, putative ,ABC transporter, putative ,ATP-binding cassette protein subfamily D, member 3, putative ,ATP-binding cassette protein subfamily D, member 3, putative ,ABC transporter, putative	2	2	2	2	2	2	LaHO174_331630,LaHO174_310530	LtaP31.0560,LtaP33.2030	LmjF.31.0540,LmjF.33.1860	LinJ.31.0560,LinJ.33.1960	LbrM.31.0700,LbrM.33.2130	LmxM.30.0540,LmxM.32.1860	1.96	2.14	2
OG5_126727	peptidylprolyl isomerase-like protein ,peptidylprolyl isomerase-like protein ,peptidylprolyl isomerase-like protein ,peptidylprolyl isomerase-like protein ,fk506-binding protein 1-like protein ,fk506-binding protein 1-like protein ,fk506-binding protein 1-like protein ,fk506-binding protein 1-like protein	2	2	2	2	2	2	LaHO174_bin1860020,LaHO174_221410	LtaP22.1400,LtaP19.1460	LmjF.19.1530,LmjF.22.1430	LinJ.19.1560,LinJ.22.1280	LbrM.19.1790,LbrM.22.1310	LmxM.19.1530,LmxM.22.1430	2.89	2.86	2.28
OG5_126728	phosphate-Repressible Phosphate Permease-like protein ,phosphate-Repressible Phosphate Permease-like protein ,phosphate-repressible phosphate permease ,phosphate-repressible phosphate permease ,phosphate-repressible phosphate permease ,phosphate-repressible phosphate permease ,phosphate-Repressible Phosphate Permease-like protein ,phosphate-Repressible Phosphate Permease-like protein ,phosphate-R…	3	4	3	4	4	4	LaHO174_101360,LaHO174_030450,LaHO174_212240	LtaP35.1930,LtaP20.0040,LtaPcontig41-1,LtaP03.0460	LmjF.03.0500,LmjF.10.0030,LmjF.10.1300	LinJ.03.0480,LinJ.20.0040,LinJ.10.0010,LinJ.10.1440	LbrM.28.3250,LbrM.20.4120,LbrM.10.0030,LbrM.10.1450	LmxM.20.0031,LmxM.03.0500,LmxM.10.1300,LmxM.10.0030	4.57	4.4	2.78
OG5_126729	Na/H antiporter-like protein ,Na/H antiporter-like protein ,Na/H antiporter-like protein ,Na/H antiporter-like protein	1	1	1	1	1	1	LaHO174_231070	LtaP23.1110	LmjF.23.0830	LinJ.23.1000	LbrM.23.0920	LmxM.23.0830	1.07	0.89	1.02
OG5_126730	phosphoribosylpyrophosphate synthetase, putative ,phosphoribosylpyrophosphate synthetase, putative ,phosphoribosylpyrophosphate synthetase, putative ,phosphoribosylpyrophosphate synthetase, putative ,phosphoribosylpyrophosphate synthetase, putative,phosphoribosyl transferase, putative ,phosphoribosylpyrophosphate synthetase, putative,phosphoribosyl transferase, putative ,phosphoribosylpyrophospha…	2	2	2	2	2	2	LaHO174_331710,LaHO174_3622950	LtaP36.5530,LtaP33.2110	LmjF.36.5390,LmjF.33.1930	LinJ.36.5630,LinJ.33.2040	LbrM.35.5650,LbrM.33.2210	LmxM.36.5390,LmxM.32.1930	1.99	2.01	2.26
OG5_126731	branched-chain amino acid aminotransferase, putative ,branched-chain amino acid aminotransferase, putative ,branched-chain amino acid aminotransferase, putative ,branched-chain amino acid aminotransferase, putative ,branched-chain amino acid aminotransferase, putative ,branched-chain amino acid aminotransferase, putative	1	3	1	1	1	3	LaHO174_bin1060020	LtaP27.2120,LtaP32.3150,LtaPcontig60-1	LmjF.27.2030	LinJ.27.1950	LbrM.27.2210	LmxM.27.2032,LmxM.27.2030,LmxM.27.2031	2.61	3.85	2.84
OG5_126732	long chain polyunsaturated fatty acid elongation enzyme-like protein ,long chain polyunsaturated fatty acid elongation enzyme-like protein ,long chain polyunsaturated fatty acid elongation enzyme-like protein ,long chain polyunsaturated fatty acid elongation enzyme-like protein ,fatty acid elongase, putative ,fatty acid elongase, putative ,fatty acid elongase, putative ,elongation of very long ch…	2	2	2	2	2	2	LaHO174_321230,LaHO174_050910	LtaP05.1250,LtaP32.1250	LmjF.32.1160,LmjF.05.1170	LinJ.32.1220,LinJ.05.1160	LbrM.32.1310,LbrM.05.1160	LmxM.31.1160,LmxM.05.1170	2.09	2.45	2.04
OG5_126733	ABC transporter, putative ,ATP-binding cassette protein subfamily B, member 3, putative ,ATP-binding cassette protein subfamily B, member 3, putative ,ABC transporter, putative	1	1	1	1	1	1	LaHO174_323190	LtaP32.3310	LmjF.32.3080	LinJ.32.3280	LbrM.32.3380	LmxM.31.3080	1.11	1.02	1.06
OG5_126734	S-adenosylmethionine synthetase ,S-adenosylmethionine synthetase ,S-adenosylmethionine synthetase ,S-adenosylmethionine synthetase ,S-adenosylmethionine synthetase ,S-adenosylmethionine synthetase	1	1	2	2	1	1	LaHO174_3023100	LtaP30.3550	LmjF.30.3500,LmjF.30.3520	LinJ.30.3560,LinJ.30.3580	LbrM.30.3550	LmxM.29.3500	2.11	1.29	2.78
OG5_126735	histone acetyltransferase, putative ,histone acetyltransferase, putative ,histone acetyltransferase, putative ,histone acetyltransferase, putative	1	1	1	1	1	1	LaHO174_140130	LtaP14.0130	LmjF.14.0140	LinJ.14.0140	LbrM.14.0140	LmxM.14.0140	1.03	0.96	0.98
OG5_126736	DNA topoisomerase III, putative ,DNA topoisomerase III, putative ,DNA topoisomerase III, putative ,DNA topoisomerase III, putative ,DNA topoisomerase 1A ,DNA topoisomerase 1A ,DNA topoisomerase 1A ,DNA topoisomerase 1A	2	2	2	2	2	2	LaHO174_3620670,LaHO174_210150	LtaP36.3290,LtaP21.0140	LmjF.36.3200,LmjF.21.0125	LinJ.36.3350,LinJ.21.0180	LbrM.35.3420,LbrM.21.0170	LmxM.36.3200,LmxM.21.0125	2.02	1.98	1.96
OG5_126737	aspartate aminotransferase, putative ,aspartate aminotransferase, putative ,aspartate aminotransferase, putative ,aspartate aminotransferase, putative ,aspartate aminotransferase, putative ,aspartate aminotransferase, putative ,aspartate aminotransferase, putative ,aspartate aminotransferase, putative	2	2	2	2	2	2	LaHO174_350780,LaHO174_240350	LtaP35.0940,LtaP24.0360	LmjF.24.0370,LmjF.35.0820	LinJ.24.0370,LinJ.35.0840	LbrM.34.0810,LbrM.24.0370	LmxM.24.0370,LmxM.34.0820	2.13	2.15	2
OG5_126740	high mobility group protein homolog tdp-1, putative ,high mobility group protein homolog tdp-1, putative ,high mobility group protein homolog tdp-1, putative ,high mobility group protein homolog tdp-1, putative	1	1	1	1	1	1	LaHO174_290880	LtaP29.0900	LmjF.29.0850	LinJ.29.0890	LbrM.29.0880	LmxM.08_29.0850	0.95	1.07	1.06
OG5_126741	protein phosphatase 2C, putative ,protein phosphatase 2C, putative ,protein phosphatase 2C, putative ,protein phosphatase 2C, putative ,protein phosphatase 2C-like protein ,protein phosphatase 2C-like protein ,protein phosphatase 2C-like protein ,protein phosphatase 2C-like protein ,protein phosphatase 2C, putative	2	2	2	2	3	2	LaHO174_321740,LaHO174_3610510	LtaP36.0520,LtaP32.1800	LmjF.32.1690,LmjF.36.0530	LinJ.32.1770,LinJ.36.0560	LbrM.32.1860,LbrM.35.0620,LbrM.30.0990	LmxM.31.1690,LmxM.36.0530	2.06	2.1	2.06
OG5_126742	histone deacetylase, putative ,histone deacetylase, putative ,histone deacetylase, putative ,histone deacetylase, putative ,histone deacetylase, putative ,histone deacetylase, putative ,histone deacetylase, putative ,histone deacetylase, putative	2	2	2	2	2	2	LaHO174_241340,LaHO174_210720	LtaP21.0680,LtaP24.1480	LmjF.24.1370,LmjF.21.0680	LinJ.24.1410,LinJ.21.0740	LbrM.24.1510,LbrM.21.0740	LmxM.24.1370,LmxM.21.0680	2.11	2.08	2.2
OG5_126743	hexokinase, putative ,hexokinase, putative ,hexokinase, putative ,hexokinase, putative ,hexokinase, putative ,hexokinase, putative ,hexokinase, putative	1	1	2	2	1	2	LaHO174_210270	LtaP21.0260	LmjF.21.0240,LmjF.21.0250	LinJ.21.0300,LinJ.21.0310	LbrM.21.0310	LmxM.21.0240,LmxM.21.0250	1.88	2.58	1.96
OG5_126744	heat shock 70-related protein 1, mitochondrial precursor, putative ,heat shock 70-related protein 1, mitochondrial precursor, putative ,heat shock 70-related protein 1, mitochondrial precursor, putative ,heat shock 70-related protein 1, mitochondrial precursor, putative ,heat shock 70-related protein 1, mitochondrial precursor, putative ,heat shock 70-related protein 1, mitochondrial precursor, p…	2	3	5	4	2	4	LaHO174_141140,LaHO174_3022400	LtaPcontig305-1,LtaP30.2500,LtaP14.1120	LmjF.30.2470,LmjF.30.2480,LmjF.30.2490,LmjF.30.2550,LmjF.30.2460	LinJ.30.2530,LinJ.30.2480,LinJ.30.2540,LinJ.30.2470	LbrM.30.2440,LbrM.30.2420	LmxM.29.2490,LmxM.29.2550,LmxM.29.2460,LmxM.29.2470	3.78	9.18	4.51
OG5_126745	ribosomal RNA adenine dimethylase family protein, putative ,ribosomal RNA adenine dimethylase family protein, putative ,ribosomal RNA adenine dimethylase family protein, putative ,ribosomal RNA adenine dimethylase family protein, putative	1	1	1	1	1	1	LaHO174_3010220	LtaP30.0260	LmjF.30.0210	LinJ.30.0210	LbrM.30.0220	LmxM.29.0210	1.08	1.04	0.88
OG5_126746	glycerol kinase, glycosomal, putative ,glycerol kinase, glycosomal, putative ,glycerol kinase, glycosomal, putative ,glycerol kinase, glycosomal, putative	1	1	1	1	1	1	LaHO174_352850	LtaP35.3100	LmjF.35.3080	LinJ.35.3130	LbrM.34.2990	LmxM.34.3080	0.97	0.93	0.96
OG5_126748	protein kinase A catalytic subunit isoform 2 ,protein kinase A catalytic subunit isoform 2 ,protein kinase A catalytic subunit isoform 1 ,protein kinase A catalytic subunit isoform 1 ,protein kinase A catalytic subunit isoform 1 ,protein kinase A catalytic subunit isoform 1 ,protein kinase A catalytic subunit isoform 2 ,protein kinase A catalytic subunit ,protein kinase A catalytic subunit ,prote…	1	3	3	3	2	3	LaHO174_181060	LtaP35.4030,LtaPcontig236-1,LtaP18.1070	LmjF.35.4010,LmjF.35.3960,LmjF.18.1080	LinJ.35.4010,LinJ.35.4060,LinJ.18.1090	LbrM.34.3990,LbrM.18.1180	LmxM.34.3960,LmxM.34.4010,LmxM.18.1080	1.19	2.76	2.99
OG5_126749	GP63, leishmanolysin,metallo-peptidase, Clan MA(M), Family M8 ,GP63, leishmanolysin ,GP63, leishmanolysin ,GP63, leishmanolysin ,GP63, leishmanolysin ,GP63, leishmanolysin ,GP63, leishmanolysin ,GP63, leishmanolysin,metallo-peptidase, Clan MA(M), Family M8 ,GP63, leishmanolysin,metallo-peptidase, Clan MA(M), Family M8 ,GP63, leishmanolysin,metallo-peptidase, Clan MA(M), Family M8 ,GP63, leishmano…	25	54	5	7	28	7	LaHO174_100430,LaHO174_100450,LaHO174_100460,LaHO174_100470,LaHO174_100480,LaHO174_100490,LaHO174_100500,LaHO174_100510,LaHO174_bin630010,LaHO174_bin270010,LaHO174_bin1500010,LaHO174_bin2210010,LaHO174_bin1880010,LaHO174_bin390010,LaHO174_bin580020,LaHO174_bin580030,LaHO174_bin2070010,LaHO174_bin2460010,LaHO174_bin470010,LaHO174_bin2170010,LaHO174_bin2100020,LaHO174_bin1130010,LaHO174_bin1130020,…	LtaPcontig00585-1,LtaPcontig02770-1,LtaPcontig03442-1,LtaP10.0660,LtaP10.0860,LtaP10.0750,LtaP10.0770,LtaPcontig04197-1,LtaP10.0790,LtaPcontig05877-1,LtaP10.0630,LtaP10.0520,LtaP10.0680,LtaP10.0560,LtaP10.0620,LtaPcontig04434-1,LtaP10.0690,LtaP10.0720,LtaP10.0850,LtaP10.0500,LtaP10.0760,LtaPcontig03009-1,LtaP10.0730,LtaP10.0510,LtaP10.0590,LtaP33.0300,LtaP10.0640,LtaP10.0480,LtaP10.0450,LtaP10.07…	LmjF.10.0470,LmjF.10.0460,LmjF.10.0465,LmjF.10.0480,LmjF.28.0570	LinJ.10.0520,LinJ.10.0510,LinJ.10.0490,LinJ.10.0500,LinJ.10.0530,LinJ.28.0600,LinJ.28.0610	LbrM.10.1640,LbrM.10.1590,LbrM.10.0560,LbrM.10.0510,LbrM.10.0580,LbrM.10.0610,LbrM.10.0550,LbrM.10.0600,LbrM.10.0590,LbrM.10.0480,LbrM.10.1570,LbrM.10.1610,LbrM.10.1620,LbrM.10.1630,LbrM.10.1650,LbrM.10.1580,LbrM.10.0470,LbrM.10.1660,LbrM.10.0520,LbrM.10.1670,LbrM.10.1550,LbrM.10.0540,LbrM.10.1690,LbrM.10.0530,LbrM.10.0570,LbrM.10.1680,LbrM.10.0500,LbrM.10.1560	LmxM.10.0460,LmxM.10.0465,LmxM.10.0405,LmxM.10.0390,LmxM.10.0470,LmxM.28.0570,LmxM.10.0465a	36.69	84.29	5.68
OG5_126750	ornithine decarboxylase, putative ,ornithine decarboxylase, putative ,ornithine decarboxylase, putative ,ornithine decarboxylase, putative	1	1	1	1	1	1	LaHO174_120300	LtaP12.0300	LmjF.12.0280	LinJ.12.0100	LbrM.12.0300	LmxM.12.0280	0.97	0.96	0.89
OG5_126752	arginyl-tRNA synthetase, putative ,arginyl-tRNA synthetase, putative ,arginyl-tRNA synthetase, putative ,arginyl-tRNA synthetase, putative	1	1	1	1	1	1	LaHO174_271210	LtaP27.1400	LmjF.27.1310	LinJ.27.1230	LbrM.27.1450	LmxM.27.1310	0.97	1.04	1.02
OG5_126753	malic enzyme, putative ,malic enzyme, putative ,malic enzyme, putative ,malic enzyme, putative ,malic enzyme ,malic enzyme ,malic enzyme	2	2	1	2	2	2	LaHO174_240730,LaHO174_bin1670010	LtaP24.0840,LtaP24.0850	LmjF.24.0770	LinJ.24.0790,LinJ.24.0780	LbrM.24.0790,LbrM.24.0780	LmxM.24.0770,LmxM.24.0761	2.04	2.04	1.17
OG5_126754	zinc transporter-like protein ,zinc transporter-like protein ,zinc transporter-like protein ,zinc transporter-like protein	1	1	1	1	1	1	LaHO174_312080	LtaP31.2840	LmjF.31.2390	LinJ.31.2470	LbrM.31.2680	LmxM.30.2390	0.98	0.85	0.99
OG5_126755	cysteinyl-tRNA synthetase, putative ,cysteinyl-tRNA synthetase, putative ,cysteinyl-tRNA synthetase, putative ,cysteinyl-tRNA synthetase, putative	1	1	1	1	1	1	LaHO174_120260	LtaP12.0270	LmjF.12.0250	LinJ.12.0230	LbrM.12.0270	LmxM.12.0250	0.98	0.89	0.89
OG5_126756	asparaginyl-tRNA synthetase, putative ,asparaginyl-tRNA synthetase, putative ,asparaginyl-tRNA synthetase, putative ,asparaginyl-tRNA synthetase, putative	1	1	1	1	1	1	LaHO174_341620	LtaP34.2190	LmjF.34.2340	LinJ.34.2110	LbrM.20.1840	LmxM.33.2340	0.95	0.93	0.98
OG5_126758	ATP-dependent phosphofructokinase ,ATP-dependent phosphofructokinase ,ATP-dependent phosphofructokinase ,6-phospho-1-fructokinase, putative	1	1	1	1	1	1	LaHO174_292420	LtaP29.2710	LmjF.29.2510	LinJ.29.2620	LbrM.29.2480	LmxM.08_29.2510	0.95	0.83	0.9
OG5_126759	serine-threonine dehydratase, putative;with=GeneDB:LmjF06.0730 ,serine-threonine dehydratase, putative;with=GeneDB:LmjF06.0730 ,serine-threonine dehydratase, putative ,threonine ammonia-lyase	1	1	1	1	1	1	LaHO174_060770	LtaP06.0700	LmjF.06.0730	LinJ.06.0760	LbrM.06.0720	LmxM.06.0730	0.87	1.05	1.04
OG5_126760	ribosomal protein S20, putative ,ribosomal protein S20, putative ,ribosomal protein S20, putative ,ribosomal protein S20, putative ,ribosomal protein S20, putative ,ribosomal protein S20, putative ,ribosomal protein S20, putative ,ribosomal protein S20, putative ,ribosomal protein S20, putative	1	1	2	2	2	3	LaHO174_281050	LtaP28.1090	LmjF.28.1010,LmjF.28.1030	LinJ.28.1100,LinJ.28.1120	LbrM.28.1080,LbrM.28.1100	LmxM.28.1010,LmxM.28.1011,LmxM.28.1030	1.71	4.33	1.84
OG5_126761	importin alpha, putative ,importin alpha, putative ,importin alpha, putative ,importin alpha, putative	1	1	1	1	1	1	LaHO174_3021150	LtaP30.1230	LmjF.30.1120	LinJ.30.1180	LbrM.30.1240	LmxM.29.1120	1	1.04	0.98
OG5_126762	adenylate kinase, putative ,adenylate kinase, putative ,adenylate kinase, putative ,adenylate kinase, putative ,adenylate kinase, putative ,adenylate kinase, putative ,adenylate kinase, putative ,adenylate kinase, putative	2	2	2	2	2	2	LaHO174_340110,LaHO174_211500	LtaP34.0140,LtaP21.1430	LmjF.21.1250,LmjF.34.0110	LinJ.21.1490,LinJ.34.0120	LbrM.21.1450,LbrM.20.0060	LmxM.21.1250,LmxM.33.0110	1.94	1.84	1.96
OG5_126763	hypothetical protein, conserved ,hypothetical protein, conserved ,hypothetical protein, conserved ,hypothetical protein, conserved	1	1	1	1	1	1	LaHO174_352240	LtaP35.2480	LmjF.35.2440	LinJ.35.2490	LbrM.34.2390	LmxM.34.2440	1.03	0.96	1.04
OG5_126764	threonyl-tRNA synthetase, putative ,threonyl-tRNA synthetase, putative ,threonyl-tRNA synthetase, putative ,threonyl-tRNA synthetase, putative	1	1	1	1	1	1	LaHO174_351330	LtaP35.1480	LmjF.35.1410	LinJ.35.1420	LbrM.34.1330	LmxM.34.1410	1.03	1	1.1
OG5_126765	cell division cycle protein, putative ,cell division cycle protein, putative ,cell division cycle protein, putative ,cell division cycle protein, putative	1	1	1	1	1	1	LaHO174_241770	LtaP24.1870	LmjF.24.1720	LinJ.24.1790	LbrM.24.1780	LmxM.24.1720	1.08	0.93	0.9
OG5_126766	60S ribosomal protein L21, putative ,60S ribosomal protein L21, putative ,60S ribosomal protein L21, putative ,60S ribosomal protein L21, putative ,60S ribosomal protein L21, putative ,60S ribosomal protein L21, putative ,60S ribosomal protein L21, putative ,60S ribosomal protein L21, putative	2	1	2	2	2	2	LaHO174_342970,LaHO174_160410	LtaP16.0440	LmjF.16.0460,LmjF.34.3650	LinJ.16.0470,LinJ.34.3440	LbrM.16.0480,LbrM.20.3240	LmxM.16.0460,LmxM.33.3650	1.8	0.89	1.82
OG5_126768	apurinic/apyrimidinic endonuclease-redox protein ,apurinic/apyrimidinic endonuclease-redox protein ,apurinic/apyrimidinic endonuclease-redox protein,AP-endonuclease ,apurinic/apyrimidinic endonuclease-redox protein	1	1	1	1	1	1	LaHO174_160620	LtaP16.0650	LmjF.16.0680	LinJ.16.0680	LbrM.16.0670	LmxM.16.0680	1.08	0.94	1.1
OG5_126769	10 kDa heat shock protein, putative ,10 kDa heat shock protein, putative ,10 kDa heat shock protein, putative ,10 kDa heat shock protein, putative ,10 kDa heat shock protein, putative ,10 kDa heat shock protein, putative ,10 kDa heat shock protein, putative ,10 kDa heat shock protein, putative	1	1	2	2	2	2	LaHO174_260550	LtaP26.0750	LmjF.26.0620,LmjF.26.0640	LinJ.26.0590,LinJ.26.0610	LbrM.26.0630,LbrM.26.0650	LmxM.26.0620,LmxM.26.0640	2.95	2.31	1.84
OG5_126772	ATP-dependent DEAD/H RNA helicase, putative ,ATP-dependent DEAD/H RNA helicase, putative ,DEAD box RNA helicase, putative ,DEAD box RNA helicase, putative ,DEAD box RNA helicase, putative ,DEAD box RNA helicase, putative ,ATP-dependent DEAD/H RNA helicase, putative ,ATP-dependent DEAD/H RNA helicase, putative	2	2	2	2	2	2	LaHO174_070350,LaHO174_3612190	LtaP07.0350,LtaP36.2150	LmjF.07.0340,LmjF.36.2130	LinJ.36.2260,LinJ.07.0130	LbrM.07.0360,LbrM.35.2370	LmxM.36.2130,LmxM.07.0340	2	1.89	2.02
OG5_126773	chaperone protein DNAj, putative ,chaperone protein DNAj, putative ,chaperone protein DNAj, putative ,chaperone protein DNAj, putative	1	1	1	1	1	1	LaHO174_3623820	LtaP36.6430	LmjF.36.6270	LinJ.36.6530	LbrM.35.6590	LmxM.36.6270	0.87	0.89	0.94
OG5_126774	5-3 exonuclease, putative ,5-3 exonuclease, putative ,5-3 exonuclease, putative ,5-3 exonuclease, putative ,exoribonuclease 2, putative ,exoribonuclease 2, putative ,exoribonuclease 2, putative ,exoribonuclease 2, putative	2	2	2	2	2	2	LaHO174_060290,LaHO174_3611820	LtaP36.1780,LtaP06.0230	LmjF.06.0260,LmjF.36.1790	LinJ.06.0260,LinJ.36.1870	LbrM.06.0240,LbrM.35.1980	LmxM.06.0260,LmxM.36.1790	2.07	2.07	2
OG5_126775	cystathionine beta-lyase-like protein ,cystathionine beta-lyase-like protein ,cystathionine beta-lyase-like protein ,cystathionine beta-lyase-like protein ,cystathione gamma lyase, putative ,cystathione gamma lyase, putative ,cystathione gamma lyase, putative ,cystathione gamma lyase, putative	2	2	2	2	2	2	LaHO174_140460,LaHO174_353000	LtaP14.0440,LtaP35.3260	LmjF.14.0460,LmjF.35.3230	LinJ.14.0470,LinJ.35.3280	LbrM.14.0470,LbrM.34.3140	LmxM.14.0460,LmxM.34.3230	2.09	2.04	1.97
OG5_126776	PGKC, phosphoglycerate kinase C ,phosphoglycerate kinase C, glycosomal ,phosphoglycerate kinase C, glycosomal ,phosphoglycerate kinase C, glycosomal ,phosphoglycerate kinase B, cytosolic ,phosphoglycerate kinase B, cytosolic ,phosphoglycerate kinase B, cytosolic	1	1	2	2	1	2	LaHO174_200020	LtaP20.0110	LmjF.20.0100,LmjF.20.0110	LinJ.20.0110,LinJ.20.0120	LbrM.20.4190	LmxM.20.0100,LmxM.20.0110	2.02	1.46	1.96
OG5_126777	cis-prenyltransferase-like protein ,cis-prenyltransferase-like protein ,cis-prenyltransferase-like protein ,cis-prenyltransferase-like protein	1	1	1	1	1	1	LaHO174_130020	LtaP13.0020	LmjF.13.0020	LinJ.13.0020	LbrM.13.0020	LmxM.13.0020	1.04	1.19	1.04
OG5_126779	2-oxoglutarate dehydrogenase E1 component, putative ,2-oxoglutarate dehydrogenase E1 component, putative ,2-oxoglutarate dehydrogenase E1 component, putative ,2-oxoglutarate dehydrogenase subunit, putative ,2-oxoglutarate dehydrogenase subunit, putative ,2-oxoglutarate dehydrogenase subunit, putative ,2-oxoglutarate dehydrogenase subunit, putative ,2-oxoglutarate dehydrogenase E1 component, putat…	2	2	2	2	2	2	LaHO174_270770,LaHO174_3620950	LtaP36.3570,LtaP27.0900	LmjF.27.0880,LmjF.36.3470	LinJ.36.3630,LinJ.27.0740	LbrM.35.3700,LbrM.27.0960	LmxM.36.3470,LmxM.27.0880	1.99	1.89	1.96
OG5_126780	casein kinase, putative ,casein kinase, putative ,casein kinase, putative ,casein kinase, putative	1	1	1	1	1	1	LaHO174_350960	LtaP35.1130	LmjF.35.1010	LinJ.35.1030	LbrM.34.1000	LmxM.34.1010	1.11	1.04	1.02
OG5_126781	mitogen activated protein kinase, putative,map kinase, putative ,mitogen activated protein kinase, putative,map kinase, putative ,mitogen activated protein kinase, putative,map kinase, putative ,mitogen activated protein kinase, putative,map kinase, putative ,mitogen activated protein kinase 4, putative;with=GeneDB:LmxM19.1440,map kinase ,mitogen activated protein kinase 4, putative;with=GeneDB:L…	2	2	2	2	2	2	LaHO174_331150,LaHO174_bin1860090	LtaP33.1550,LtaP19.1370	LmjF.33.1380,LmjF.19.1440	LinJ.33.1470,LinJ.19.1480	LbrM.33.1650,LbrM.19.1710	LmxM.32.1380,LmxM.19.1440	2.06	3.07	2.3
OG5_126785	trypanothione reductase ,trypanothione reductase ,trypanothione reductase ,trypanothione reductase	1	1	1	1	1	1	LaHO174_050290	LtaP05.0360	LmjF.05.0350	LinJ.05.0350	LbrM.05.0350	LmxM.05.0350	1	1.06	1.02
OG5_126786	pseudouridine synthase A-like protein, putative ,pseudouridine synthase A-like protein, putative ,pseudouridine synthase A-like protein, putative ,pseudouridine synthase A-like protein, putative	1	1	1	1	1	1	LaHO174_30221500	LtaP30.1590	LmjF.30.1550	LinJ.30.1570	LbrM.30.1610	LmxM.29.1550	1.02	1.04	1.06
OG5_126788	chaperonin HSP60, mitochondrial precursor ,chaperonin HSP60, mitochondrial precursor ,chaperonin HSP60, mitochondrial precursor ,chaperonin HSP60, mitochondrial precursor ,chaperonin HSP60, mitochondrial precursor ,chaperonin HSP60, mitochondrial precursor ,chaperonin HSP60, mitochondrial precursor ,chaperonin HSP60, mitochondrial precursor	2	2	2	2	2	2	LaHO174_3612060,LaHO174_3612070	LtaP36.2020,LtaP36.2030	LmjF.36.2020,LmjF.36.2030	LinJ.36.2130,LinJ.36.2140	LbrM.35.2240,LbrM.35.2250	LmxM.36.2020,LmxM.36.2030	2.05	1.79	1.75
OG5_126789	n-ethylmaleimide reductase-like protein ,n-ethylmaleimide reductase-like protein ,n-ethylmaleimide reductase-like protein ,n-ethylmaleimide reductase-like protein ,NADH:flavin oxidoreductase/NADH oxidase, putative ,NADH:flavin oxidoreductase/NADH oxidase, putative ,NADH:flavin oxidoreductase/NADH oxidase, putative ,NADH:flavin oxidoreductase/NADH oxidase, putative	2	5	2	2	2	2	LaHO174_bin2260010,LaHO174_bin100010	LtaP14.1140,LtaP12.0940,LtaP12.0930,LtaP32.3730,LtaPcontig462-1	LmjF.12.1140,LmjF.12.1130	LinJ.12.0740,LinJ.12.0730	LbrM.12.0820,LbrM.12.0810	LmxM.12.1140,LmxM.12.1130	2.09	6.66	1.72
OG5_126792	cyclophilin 11, putative ,cyclophilin 11, putative ,cyclophilin 11, putative ,cyclophilin, putative,peptidyl-prolyl cis-trans isomerase, putative ,cyclophilin 4, putative ,cyclophilin, putative ,cyclophilin 4, putative ,cyclophilin 4, putative ,cyclophilin a ,cyclophilin a ,cyclophilin a ,cyclophilin a	3	3	3	3	3	3	LaHO174_331420,LaHO174_250790,LaHO174_230060	LtaP25.0960,LtaP33.1785,LtaP23.0060	LmjF.23.0050,LmjF.33.1630,LmjF.25.0910	LinJ.23.0060,LinJ.33.1730,LinJ.25.0940	LbrM.23.0060,LbrM.33.1900,LbrM.25.0790	LmxM.23.0050,LmxM.32.1630,LmxM.25.0910	3.02	3.07	3.06
OG5_126793	orotidine-5-phosphate decarboxylase/orotate phosphoribosyltransferase, putative,OMPDCase-OPRTase, putative ,orotidine-5-phosphate decarboxylase/orotate phosphoribosyltransferase, putative,OMPDCase-OPRTase, putative ,orotidine-5-phosphate decarboxylase/orotate phosphoribosyltransferase, putative,OMPDCase-OPRTase, putative ,orotidine-5-phosphate decarboxylase/orotate phosphoribosyltransferase, puta…	1	1	1	1	1	1	LaHO174_160490	LtaP16.0530	LmjF.16.0550	LinJ.16.0560	LbrM.16.0570	LmxM.16.0550	1.05	1.06	1
OG5_126794	hypothetical protein, conserved ,hypothetical protein, conserved ,hypothetical protein, conserved ,hypothetical protein, conserved	1	1	1	1	1	1	LaHO174_140250	LtaP14.0230	LmjF.14.0240	LinJ.14.0240	LbrM.14.0240	LmxM.14.0240	1.05	1.04	1.02
OG5_126795	poly(A)-binding protein 2 ,poly(a) binding protein, putative ,poly(A)-binding protein 2,poly(a) binding protein, putative ,poly(A)-binding protein 2, putative;with=GeneDB:LmjF35.4130,poly(A)-binding protein 2, putative ,polyadenylate-binding protein 1, putative ,polyadenylate-binding protein 1, putative ,polyadenylate-binding protein 1 ,polyadenylate-binding protein 1, putative ,poly(A)-binding p…	3	3	3	3	3	3	LaHO174_262570,LaHO174_353890,LaHO174_354700	LtaP35.5010,LtaP25.0090,LtaP35.4170	LmjF.35.4130,LmjF.35.5040,LmjF.25.0080	LinJ.35.4200,LinJ.35.5360,LinJ.25.0080	LbrM.34.4130,LbrM.34.4980,LbrM.25.0080	LmxM.34.4130,LmxM.34.5040,LmxM.25.0080	3.25	2.79	2.71
OG5_126796	nucleolar protein, putative ,nucleolar protein, putative ,nucleolar protein, putative ,nucleolar protein, putative	1	1	1	1	1	1	LaHO174_310200	LtaP31.0200	LmjF.31.0190	LinJ.31.0200	LbrM.31.0300	LmxM.30.0190	0.95	0.95	0.83
OG5_126799	alanyl-tRNA synthetase, putative ,alanyl-tRNA synthetase, putative ,alanyl-tRNA synthetase, putative ,alanyl-tRNA synthetase, putative	1	1	1	1	1	1	LaHO174_221340	LtaP22.1510	LmjF.22.1540	LinJ.22.1390	LbrM.22.1440	LmxM.22.1540	1.09	0.95	1.02
OG5_126800	calmodulin, putative ,calmodulin, putative ,calmodulin, putative ,calmodulin, putative ,calmodulin, putative ,calmodulin, putative ,calmodulin, putative ,calmodulin, putative ,calmodulin, putative ,calmodulin, putative ,calmodulin, putative	1	1	3	2	3	3	LaHO174_090940	LtaP09.0940	LmjF.09.0910,LmjF.09.0920,LmjF.09.0930	LinJ.09.0970,LinJ.09.0980	LbrM.09.0960,LbrM.09.0970,LbrM.09.0980	LmxM.09.0910,LmxM.09.0920,LmxM.09.0930	2.53	3.42	3.51
OG5_126801	pyrroline-5-carboxylate reductase ,pyrroline-5-carboxylate reductase ,pyrroline-5-carboxylate reductase ,pyrroline-5-carboxylate reductase	1	1	1	1	1	1	LaHO174_131170	LtaP13.1540	LmjF.13.1680	LinJ.13.1420	LbrM.13.1540	LmxM.13.1680	0.87	1.43	1.14
OG5_126803	vacuolar ATP synthase, putative ,vacuolar ATP synthase, putative ,vacuolar ATP synthase, putative ,vacuolar ATP synthase, putative ,vacuolar ATP synthase, putative ,vacuolar ATP synthase, putative ,vacuolar ATP synthase, putative ,vacuolar ATP synthase, putative ,vacuolar type h ATPase subunit, putative ,vacuolar type h ATPase subunit, putative ,vacuolar type h ATPase subunit, putative ,vacuolar …	2	2	3	3	3	3	LaHO174_212130,LaHO174_230150	LtaP23.0160,LtaPcontig152-1	LmjF.21.1790,LmjF.21.1800,LmjF.23.0130	LinJ.21.2160,LinJ.21.2170,LinJ.23.0150	LbrM.33.0850,LbrM.33.0860,LbrM.23.0150	LmxM.21.1790,LmxM.21.1800,LmxM.23.0130	3.05	2.15	3.1
OG5_126804	amino acid transporter aATP11, putative ,amino acid transporter aATP11, putative ,amino acid transporter aATP11, putative ,amino acid permease-like protein ,amino acid permease-like protein ,amino acid permease-like protein ,amino acid permease, putative ,amino acid permease, putative ,amino acid permease, putative ,amino acid permease, putative ,amino acid permease-like protein ,amino acid trans…	3	3	3	4	4	4	LaHO174_310560,LaHO174_220180,LaHO174_3610400	LtaP22.0230,LtaP36.0420,LtaP31.0590	LmjF.36.0420,LmjF.22.0230,LmjF.31.0570	LinJ.31.0600,LinJ.36.0450,LinJ.22.0100,LinJ.31.0590	LbrM.31.0740,LbrM.22.0220,LbrM.35.0510,LbrM.31.0730	LmxM.30.0571,LmxM.36.0420,LmxM.22.0230,LmxM.30.0570	2.98	3.02	2.91
OG5_126805	RNA helicase, putative ,RNA helicase, putative ,RNA helicase, putative ,RNA helicase, putative	1	1	1	1	1	1	LaHO174_090090	LtaP09.0090	LmjF.09.0070	LinJ.09.0090	LbrM.09.0090	LmxM.09.0070	1.02	1.2	1
OG5_126806	histidyl-tRNA synthetase, putative ,histidyl-tRNA synthetase, putative ,histidyl-tRNA synthetase, putative ,histidyl-tRNA synthetase, putative	1	1	1	1	1	1	LaHO174_3010660	LtaP30.0700	LmjF.30.0630	LinJ.30.0650	LbrM.30.0710	LmxM.29.0630	1.03	1.07	1.08
OG5_126808	origin recognition complex subunit 1 (ORC1), putative,cell division cycle 6 (CDC6), putative ,origin recognition complex subunit 1 (ORC1), putative,cell division cycle 6 (CDC6), putative ,origin recognition complex subunit 1 (ORC1), putative,cell division cycle 6 (CDC6), putative ,origin recognition complex subunit 1 (ORC1), putative,cell division cycle 6 (CDC6), putative	1	1	1	1	1	1	LaHO174_280030	LtaP28.0030	LmjF.28.0030	LinJ.28.0030	LbrM.28.0040	LmxM.28.0030	1.11	1.27	1.2
OG5_126809	2-hydroxy-3-oxopropionate reductase, putative ,2-hydroxy-3-oxopropionate reductase, putative ,2-hydroxy-3-oxopropionate reductase, putative ,2-hydroxy-3-oxopropionate reductase, putative	1	1	1	1	1	1	LaHO174_3010190	LtaP30.0230	LmjF.30.0180	LinJ.30.0170	LbrM.30.0180	LmxM.29.0180	0.9	0.82	0.9
OG5_126810	myo-inositol-1(or 4)-monophosphatase 1, putative ,myo-inositol-1(or 4)-monophosphatase 1, putative ,myo-inositol-1(or 4)-monophosphatase 1, putative ,myo-inositol-1(or 4)-monophosphatase 1, putative	1	1	1	1	1	1	LaHO174_bin430120	LtaP17.1530	LmjF.17.1390	LinJ.17.1510	LbrM.17.1530	LmxM.17.1390	1.02	0.96	0.9
OG5_126812	hypothetical protein, conserved ,hypothetical protein, conserved ,hypothetical protein, conserved ,hypothetical protein, conserved	1	1	1	1	1	1	LaHO174_340010	LtaP34.0040	LmjF.34.0010	LinJ.34.0010	LbrM.20.0090	LmxM.33.0010	0.97	1.3	1.29
OG5_126817	thiol-dependent reductase 1 ,thiol-dependent reductase 1 ,thiol-dependent reductase 1 ,thiol-dependent reductase 1	1	1	1	1	1	1	LaHO174_330200	LtaP33.0270	LmjF.33.0240	LinJ.33.0260	LbrM.31.0550	LmxM.32.0240	0.95	0.89	0.98
OG5_126818	ATPase subunit 9, putative, pseudogene ,ATPase subunit 9, putative, pseudogene ,ATPase subunit 9, putative, pseudogene ,ATPase subunit 9, putative ,ATPase subunit 9, putative ,ATPase subunit 9, putative ,ATPase subunit 9, putative ,ATPase subunit 9, putative ,ATPase subunit 9, putative ,ATPase subunit 9, putative ,ATPase subunit 9, putative ,ATPase subunit 9, putative ,ATPase subunit 9, putative …	5	4	4	4	3	3	LaHO174_260410,LaHO174_240590,LaHO174_071190,LaHO174_071200,LaHO174_210800	LtaP24.0710,LtaP07.1190,LtaP26.0450,LtaP21.0760	LmjF.07.1105,LmjF.26.0460,LmjF.21.0740,LmjF.24.0630	LinJ.07.1280,LinJ.26.0450,LinJ.21.0820,LinJ.24.0640	LbrM.07.1180,LbrM.21.0820,LbrM.26.0480	LmxM.21.0740,LmxM.24.0630,LmxM.26.0460	4.91	3.23	3.9
OG5_126819	calcium channel protein, putative,ion transporter, putative ,calcium channel protein, putative,ion transporter, putative ,calcium channel protein, putative,ion transporter, putative ,calcium channel protein, putative,ion transporter, putative	1	1	1	1	1	1	LaHO174_340490	LtaP34.0520	LmjF.34.0480	LinJ.34.0500	LbrM.20.0460	LmxM.33.0480	1.03	0.93	1
OG5_126820	40S ribosomal protein S3, putative ,40S ribosomal protein S3, putative ,40S ribosomal protein S3, putative ,40S ribosomal protein S3, putative ,40S ribosomal protein S3, putative ,40S ribosomal protein S3, putative ,40S ribosomal protein S3, putative ,40S ribosomal protein S3, putative	2	2	2	2	2	2	LaHO174_150990,LaHO174_330880	LtaP15.0970,LtaP33.1010	LmjF.15.0950,LmjF.33.0920	LinJ.15.1010,LinJ.33.0960	LbrM.15.0990,LbrM.33.1110	LmxM.15.0950,LmxM.32.0920	2.02	1.91	2.04
OG5_126821	serine/threonine protein phosphatase catalytic subunit, putative ,serine/threonine protein phosphatase catalytic subunit, putative ,serine/threonine protein phosphatase catalytic subunit, putative ,serine/threonine protein phosphatase catalytic subunit, putative	1	1	1	1	1	1	LaHO174_280660	LtaP28.0710	LmjF.28.0690	LinJ.28.0730	LbrM.28.0710	LmxM.28.0690	0.98	1.24	1.16
OG5_126822	protein kinase, putative ,protein kinase, putative ,protein kinase, putative ,protein kinase, putative	1	1	1	1	1	1	LaHO174_061170	LtaP06.1160	LmjF.06.1180	LinJ.06.1220	LbrM.06.1160	LmxM.06.1180	0.96	0.95	0.98
OG5_126823	ribonucleoside-diphosphate reductase small chain, putative ,ribonucleoside-diphosphate reductase small chain, putative ,ribonucleoside-diphosphate reductase small chain, putative ,ribonucleoside-diphosphate reductase small chain, putative ,ribonucleoside-diphosphate reductase small chain, putative ,ribonucleoside-diphosphate reductase small chain, putative ,ribonucleoside-diphosphate reductase sm…	1	2	2	2	2	2	LaHO174_221120	LtaP22.1240,LtaP27.2130	LmjF.22.1290,LmjF.27.2050	LinJ.22.1110,LinJ.27.1970	LbrM.22.1170,LbrM.27.2230	LmxM.22.1290,LmxM.27.2050	5.14	2.05	2.1
OG5_126828	aminoalcohol phosphotransferase, putative ,aminoalcohol phosphotransferase, putative ,choline/ethanolamine phosphotransferase (CEPT), putative ,choline/ethanolamine phosphotransferase (CEPT), putative ,choline/ethanolamine phosphotransferase (CEPT), putative ,aminoalcoholphosphotransferase, putative	1	1	1	2	1	2	LaHO174_3623460	LtaP36.6050	LmjF.36.5900	LinJ.03.0970,LinJ.36.6160	LbrM.35.6200	LmxM.03.0821,LmxM.36.5900	0.98	1.11	1.04
OG5_126829	zinc-binding protein (Yippee), putative ,zinc-binding protein (Yippee), putative ,zinc-binding protein (Yippee), putative ,zinc-binding protein (Yippee), putative	1	1	1	1	1	1	LaHO174_3023060	LtaP30.3510	LmjF.30.3460	LinJ.30.3520	LbrM.30.3510	LmxM.29.3460	1.13	0.86	0.92
OG5_126830	hypothetical protein, conserved ,hypothetical protein, conserved	0	0	1	0	1	0			LmjF.23.1420		LbrM.23.1540		0	0	1.06
OG5_126833	Unc104-like kinesin, putative ,Unc104-like kinesin, putative ,Unc104-like kinesin, putative ,Unc104-like kinesin, putative	1	1	1	1	1	1	LaHO174_343600	LtaP34.4230	LmjF.34.4260	LinJ.34.4090	LbrM.20.3890	LmxM.33.4260	0.98	1	0.9
OG5_126834	RAD51 protein, putative ,RAD51 protein, putative ,RAD51 protein, putative ,RAD51 protein, putative ,RAD51/dmc1 protein ,RAD51/dmc1 protein ,RAD51/dmc1 protein ,RAD51/dmc1 protein	2	2	2	2	2	2	LaHO174_354570,LaHO174_280540	LtaP35.4880,LtaP28.0570	LmjF.28.0550,LmjF.35.4890	LinJ.28.0580,LinJ.35.4950	LbrM.28.0570,LbrM.34.4850	LmxM.28.0550,LmxM.34.4890	1.89	2.61	1.86
OG5_126835	carbamoyl-phosphate synthase, putative ,carbamoyl-phosphate synthase, putative ,carbamoyl-phosphate synthase, putative ,carbamoyl-phosphate synthase, putative	1	1	1	1	1	1	LaHO174_160530	LtaP16.0560	LmjF.16.0590	LinJ.16.0590	LbrM.16.0600	LmxM.16.0590	1.02	1.03	1.04
OG5_126837	CLC-type chloride channel, putative ,CLC-type chloride channel, putative ,CLC-type chloride channel, putative ,CLC-type chloride channel, putative	1	1	1	1	1	1	LaHO174_010180	LtaP01.0180	LmjF.01.0180	LinJ.01.0180	LbrM.01.0210	LmxM.01.0180	1.01	1	0.98
OG5_126838	dihydroceramide synthase, putative ,dihydroceramide synthase, putative ,hypothetical protein, conserved ,dihydroceramide synthase, putative	1	1	1	1	1	1	LaHO174_311530	LtaP31.2250	LmjF.31.1780	LinJ.31.1800	LbrM.31.2010	LmxM.30.1780	1.13	1.18	1.11
OG5_126839	ribonucleoside-diphosphate reductase large chain, putative ,ribonucleoside-diphosphate reductase large chain, putative ,ribonucleoside-diphosphate reductase large chain, putative ,ribonucleoside-diphosphate reductase large chain, putative	1	1	1	1	1	1	LaHO174_280910	LtaP28.0960	LmjF.28.0890	LinJ.28.0980	LbrM.28.0960	LmxM.28.0890	0.95	1	0.9
OG5_126840	oligosaccharyl transferase-like protein ,oligosaccharyl transferase-like protein ,oligosaccharyl transferase-like protein ,oligosaccharyl transferase subunit, putative ,oligosaccharyl transferase subunit, putative ,oligosaccharyl transferase-like protein ,oligosaccharyl transferase subunit, putative ,oligosaccharyl transferase-like protein ,oligosaccharyl transferase subunit, putative ,oligosacch…	2	3	4	4	4	4	LaHO174_351080,LaHO174_bin2470010	LtaPcontig20-1,LtaPcontig21-1,LtaP35.1240	LmjF.35.1160,LmjF.35.1130,LmjF.35.1150,LmjF.35.1140	LinJ.35.1140,LinJ.35.1170,LinJ.35.1160,LinJ.35.1150	LbrM.27.0430,LbrM.34.1070,LbrM.34.1060,LbrM.34.1050	LmxM.34.1130,LmxM.34.1160,LmxM.34.1150,LmxM.34.1140	2.03	3.32	4.19
OG5_126841	ADP,ATP carrier protein 1, mitochondrial precursor, putative,ADP/ATP translocase 1, putative ,ADP,ATP carrier protein 1, mitochondrial precursor, putative,ADP/ATP translocase 1, putative ,ADP,ATP carrier protein 1, mitochondrial precursor, putative,ADP/ATP translocase 1, putative ,ADP,ATP carrier protein 1, mitochondrial precursor, putative,ADP/ATP translocase 1, putative ,ADP,ATP carrier protein…	2	1	2	2	2	2	LaHO174_190180,LaHO174_bin2320010	LtaP27.1890	LmjF.19.0200,LmjF.19.0210	LinJ.19.0190,LinJ.19.0200	LbrM.19.0510,LbrM.19.0520	LmxM.19.0200,LmxM.19.0210	1.98	1.67	2.12
OG5_126842	glucosamine-fructose-6-phosphate aminotransferase, putative ,glucosamine-fructose-6-phosphate aminotransferase, putative ,glucosamine-fructose-6-phosphate aminotransferase, putative ,glucosamine-fructose-6-phosphate aminotransferase, putative	1	1	1	1	1	1	LaHO174_060930	LtaP06.0920	LmjF.06.0950	LinJ.06.0980	LbrM.06.0930	LmxM.06.0950	1.03	1.14	1
OG5_126843	protein disulfide isomerase ,protein disulfide isomerase ,protein disulfide isomerase ,protein disulfide isomerase	1	1	1	1	1	1	LaHO174_3624570	LtaP36.7210	LmjF.36.6940	LinJ.36.7280	LbrM.35.7320	LmxM.36.6940	1.04	1.11	0.92
OG5_126845	60S acidic ribosomal protein P2, putative ,60S acidic ribosomal protein P2, putative ,60S acidic ribosomal protein P2 ,60S acidic ribosomal protein P2 ,60S acidic ribosomal protein P2 ,60S acidic ribosomal protein P2 ,60S acidic ribosomal protein P2 ,60S acidic ribosomal protein P2 ,60S acidic ribosomal protein P2 ,60S acidic ribosomal protein P2, putative ,60S acidic ribosomal protein P2, putati…	4	3	4	4	2	4	LaHO174_151140,LaHO174_151150,LaHO174_3023300,LaHO174_3023310	LtaP30.3770,LtaP30.3760,LtaP15.1130	LmjF.30.3730,LmjF.15.1203,LmjF.15.1207,LmjF.30.3720	LinJ.15.1190,LinJ.15.1200,LinJ.30.3780,LinJ.30.3790	LbrM.15.1150,LbrM.30.3760	LmxM.29.3720,LmxM.15.1203,LmxM.15.1207,LmxM.29.3730	3.89	3.72	3.35
OG5_126846	protein kinase ck2 regulatory subunit, putative ,protein kinase ck2 regulatory subunit, putative ,protein kinase ck2 regulatory subunit, putative ,protein kinase ck2 regulatory subunit, putative	1	1	1	1	1	1	LaHO174_3622620	LtaP36.5220	LmjF.36.5090	LinJ.36.5320	LbrM.35.5340	LmxM.36.5090	0.95	1.14	1
OG5_126847	peptide methionine sulfoxide reductase-like,peptide Met(O) reductase, putative,methionine-S-sulfoxide reductase, putativ,peptide methionine sulfoxide reductase-like,peptide Met(O) reductase, putative,methionine-S-sulfoxide reductase, putativ,peptide methionine sulfoxide reductase-like,peptide Met(O) reductase, putative,methionine-S-sulfoxide reductase, putativ,peptide methionine sulfoxide reducta…	1	1	1	1	1	1	LaHO174_071240	LtaP07.1230	LmjF.07.1140	LinJ.07.1320	LbrM.07.1220	LmxM.07.1140	0.89	1.38	0.98
OG5_126848	hypothetical protein, conserved ,hypothetical protein, conserved ,hypothetical protein, conserved ,hypothetical protein, conserved	1	1	1	1	1	1	LaHO174_282110	LtaP28.2140	LmjF.28.2070	LinJ.28.2210	LbrM.28.2260	LmxM.28.2070	1.1	1.18	1.16
OG5_126849	ATP-dependent RNA helicase, putative ,ATP-dependent RNA helicase, putative ,ATP-dependent RNA helicase, putative ,ATP-dependent RNA helicase, putative	1	1	1	1	1	1	LaHO174_320410	LtaP32.0430	LmjF.32.0400	LinJ.32.0410	LbrM.32.0470	LmxM.31.0400	0.94	0.68	0.96
OG5_126850	hypothetical protein, conserved ,hypothetical protein, conserved ,hypothetical protein, conserved ,hypothetical protein, conserved ,hypothetical protein, conserved,f2o10.10 protein-like protein ,hypothetical protein, conserved,f2o10.10 protein-like protein ,hypothetical protein, conserved,f2o10.10 protein-like protein ,hypothetical protein, conserved,f2o10.10 protein-like protein	2	2	2	2	2	2	LaHO174_3624290,LaHO174_111030	LtaP36.6930,LtaP11.1110	LmjF.11.1200,LmjF.36.6690	LinJ.11.1190,LinJ.36.7000	LbrM.11.0940,LbrM.35.7050	LmxM.11.1200,LmxM.36.6690	2.04	1.96	1.96
OG5_126851	cytidine triphosphate synthase, putative,CTP synthase, putative ,cytidine triphosphate synthase, putative,CTP synthase, putative ,cytidine triphosphate synthase, putative ,cytidine triphosphate synthase, putative	1	1	1	1	1	1	LaHO174_200500	LtaP20.0610	LmjF.20.0560	LinJ.20.0630	LbrM.20.4800	LmxM.20.0560	0.97	0.96	1.02
OG5_126852	40S ribosomal protein S3A, putative ,40S ribosomal protein S3A, putative ,40S ribosomal protein S3A, putative ,40S ribosomal protein S3A, putative ,40S ribosomal protein S3A, putative ,40S ribosomal protein S3A, putative ,40S ribosomal protein S3A, putative ,40S ribosomal protein S3A, putative , , ,40S ribosomal protein S3A, putative	1	1	3	2	2	4	LaHO174_350440	LtaPcontig338-2	LmjF.35.0400,LmjF.35.0410,LmjF.35.0420	LinJ.35.0400,LinJ.35.0410	LbrM.34.0430,LbrM.34.0440	LmxM.34.0400,LmxM.34.0400a,LmxM.34.0400b,LmxM.34.0420	2	1.89	3.56
OG5_126853	udp-glc 4-epimerase, putative ,udp-glc 4-epimerase, putative ,udp-glc 4-epimerase, putative ,udp-glc 4-epimerase, putative	1	1	1	1	1	1	LaHO174_332130	LtaP33.2520	LmjF.33.2300	LinJ.33.2430	LbrM.33.2590	LmxM.32.2300	0.89	1.11	1.2
OG5_126854	glycoprotein 96-92, putative ,kinetoplast-associated protein-like protein ,kinetoplast-associated protein-like protein ,kinetoplast-associated protein-like protein ,glycoprotein 96-92, putative ,kinetoplast-associated protein-like protein ,glycoprotein 96-92, putative	1	0	1	2	3	1	LaHO174_282270		LmjF.27.0240	LinJ.27.0250,LinJ.28.2370	LbrM.27.0250,LbrM.27.0260,LbrM.28.2410	LmxM.28.2210	1.19	0	1.31
OG5_126855	copper-transporting ATPase-like protein, putative ,copper-transporting ATPase-like protein, putative ,copper-transporting ATPase-like protein, putative ,copper-transporting ATPase-like protein, putative	2	1	1	1	1	1	LaHO174_331890,LaHO174_331900	LtaP33.2290	LmjF.33.2090	LinJ.33.2210	LbrM.33.2370	LmxM.32.2090	2.06	0.85	0.98
OG5_126856	adenosine monophosphate deaminase, putative,AMP deaminase, putative ,adenosine monophosphate deaminase, putative,AMP deaminase, putative ,adenosine monophosphate deaminase, putative,AMP deaminase, putative ,adenosine monophosphate deaminase, putative,AMP deaminase, putative ,AMP deaminase, putative,amp deaminase-like protein ,AMP deaminase, putative,amp deaminase-like protein ,AMP deaminase, puta…	4	4	4	4	4	4	LaHO174_322630,LaHO174_354480,LaHO174_040240,LaHO174_130500	LtaP32.2750,LtaP13.0880,LtaP35.4790,LtaP04.0260	LmjF.04.0280,LmjF.13.0980,LmjF.32.2550,LmjF.35.4800	LinJ.04.0270,LinJ.13.0870,LinJ.32.2690,LinJ.35.4860	LbrM.04.0320,LbrM.13.0790,LbrM.32.2780,LbrM.34.4760	LmxM.04.0280,LmxM.13.0980,LmxM.31.2550,LmxM.34.4800	4.1	3.95	3.9
OG5_126857	glutamate dehydrogenase, putative ,glutamate dehydrogenase, putative ,glutamate dehydrogenase, putative ,glutamate dehydrogenase, putative	1	1	1	1	1	1	LaHO174_282900	LtaP28.2930	LmjF.28.2910	LinJ.28.3140	LbrM.28.3120	LmxM.28.2910	1	1.03	0.88
OG5_126858	biotin/lipoate protein ligase-like protein ,biotin/lipoate protein ligase-like protein ,biotin/lipoate protein ligase-like protein ,biotin/lipoate protein ligase-like protein	1	1	1	1	1	1	LaHO174_310860	LtaP31.1020	LmjF.31.1070	LinJ.31.1070	LbrM.31.1280	LmxM.30.1070	1	0.95	0.99
OG5_126859	vesicule-associated membrane protein, putative ,vesicule-associated membrane protein, putative ,vesicule-associated membrane protein, putative ,R-SNARE protein, putative ,vesicle-associated membrane protein, putative ,vesicle-associated membrane protein, putative ,Qc-SNARE protein, putative ,Qc-SNARE protein, putative	2	2	2	2	2	2	LaHO174_211540,LaHO174_080030	LtaP08.0030,LtaP21.1470	LmjF.21.1290,LmjF.08.0030	LinJ.21.1530,LinJ.08.0030	LbrM.21.1490,LbrM.08.0030	LmxM.21.1290,LmxM.08.0030	2.05	2.2	2.11
OG5_126860	short chain dehydrogenase, putative ,short chain dehydrogenase, putative ,short chain dehydrogenase, putative ,short chain dehydrogenase, putative	1	1	1	1	1	1	LaHO174_351140	LtaP35.1300	LmjF.35.1220	LinJ.35.1230	LbrM.34.1140	LmxM.34.1220	1.2	1.18	1.17
OG5_126862	succinyl-CoA ligase [GDP-forming] beta-chain, putative;with=GeneDB:LmjF36.2950 ,succinyl-CoA ligase [GDP-forming] beta-chain, putative;with=GeneDB:LmjF36.2950 ,succinyl-CoA ligase [GDP-forming] beta-chain, putative ,succinyl-CoA ligase [GDP-forming] beta-chain, putative	1	1	1	1	1	1	LaHO174_3620400	LtaP36.3020	LmjF.36.2950	LinJ.36.3100	LbrM.35.3170	LmxM.36.2950	1.09	1.11	1.06
OG5_126863	signal recognition particle, putative ,signal recognition particle, putative ,signal recognition particle, putative ,signal recognition particle, putative	1	1	1	1	1	1	LaHO174_240690	LtaP24.0800	LmjF.24.0730	LinJ.24.0740	LbrM.24.0740	LmxM.24.0730	0.97	1.11	1
OG5_126864	glutaredoxin-like protein ,glutaredoxin-like protein ,glutaredoxin-like protein ,glutaredoxin-like protein, putative	1	1	1	1	1	1	LaHO174_270700	LtaP27.0830	LmjF.27.0810	LinJ.27.0670	LbrM.27.0881	LmxM.27.0810	1.05	1.07	1.08
OG5_126865	hypothetical protein, conserved ,hypothetical protein, conserved ,hypothetical protein, conserved ,hypothetical protein, conserved	1	1	1	1	1	1	LaHO174_354770	LtaP35.5080	LmjF.35.5110	LinJ.35.5430	LbrM.34.5050	LmxM.34.5110	0.98	0.93	0.88
OG5_126866	RNA binding protein rbp16, putative ,RNA binding protein rbp16, putative ,RNA binding protein rbp16, putative ,RNA binding protein rbp16, putative	1	1	1	1	1	1	LaHO174_280830	LtaP28.0880	LmjF.28.0825	LinJ.28.0900	LbrM.28.0880	LmxM.28.0825	1.02	0.82	0.92
OG5_126867	40S ribosomal protein S17, putative ,40S ribosomal protein S17, putative ,40S ribosomal protein S17, putative ,40S ribosomal protein S17, putative ,40S ribosomal protein S17, putative ,40S ribosomal protein S17, putative ,40S ribosomal protein S17, putative ,40S ribosomal protein S17, putative	2	1	2	2	2	2	LaHO174_282590,LaHO174_282600	LtaP17.0950	LmjF.28.2555,LmjF.28.2560	LinJ.28.2750,LinJ.28.2760	LbrM.28.2760,LbrM.28.2770	LmxM.28.2555,LmxM.28.2560	1.89	1.85	1.96
OG5_126868	Qa-SNARE protein ,Qa-SNARE protein ,Qa-SNARE protein ,Qa-SNARE protein ,Qa-SNARE protein ,Qa-SNARE protein	2	1	2	1	2	1	LaHO174_281500,LaHO174_281510	LtaP28.1530	LmjF.28.1470,LmjF.28.1480	LinJ.28.1600	LbrM.28.1630,LbrM.28.1640	LmxM.28.1470	1.93	1.73	2.18
OG5_126869	pumilio protein 2, putative,pumilio protein, putative ,pumilio protein 2, putative ,pumilio protein, putative ,pumilio protein 6, putative ,pumilio protein 2, putative,pumilio protein, putative ,pumilio protein, putative ,pumilio protein 6, putative ,pumilio protein 6, putative	2	2	2	2	2	2	LaHO174_181350,LaHO174_331130	LtaP18.1380,LtaP33.1250	LmjF.18.1420,LmjF.33.1150	LinJ.18.1400,LinJ.33.1210	LbrM.18.1450,LbrM.33.1360	LmxM.18.1420,LmxM.32.1150	1.98	1.81	1.98
OG5_126870	isocitrate dehydrogenase, putative ,isocitrate dehydrogenase, putative ,isocitrate dehydrogenase, putative ,isocitrate dehydrogenase, putative	1	1	1	1	1	1	LaHO174_332380	LtaP33.2780	LmjF.33.2550	LinJ.33.2680	LbrM.33.2820	LmxM.32.2550	0.89	1	0.96
OG5_126871	FtsJ cell division protein, putative ,FtsJ cell division protein, putative ,FtsJ cell division protein, putative ,FtsJ cell division protein, putative	1	1	1	1	1	1	LaHO174_271790	LtaP27.2070	LmjF.27.1980	LinJ.27.1900	LbrM.27.2160	LmxM.27.1980	1	0.96	1.04
OG5_126872	60S acidic ribosomal protein P2, putative ,60S acidic ribosomal protein P2, putative ,60S acidic ribosomal protein P2, putative ,60S acidic ribosomal protein P2, putative ,60S acidic ribosomal protein, putative ,60S acidic ribosomal protein, putative ,60S acidic ribosomal protein, putative ,60S acidic ribosomal protein, putative ,60S acidic ribosomal protein P2, putative ,60S acidic ribosomal pro…	5	2	4	3	4	3	LaHO174_150390,LaHO174_150400,LaHO174_150470,LaHO174_030380,LaHO174_030390	LtaP15.0450,LtaP03.0400	LmjF.03.0430,LmjF.03.0440,LmjF.15.0370,LmjF.15.0380	LinJ.03.0420,LinJ.15.0420,LinJ.15.0430	LbrM.03.0400,LbrM.15.0401,LbrM.15.0402,LbrM.03.0390	LmxM.03.0440,LmxM.15.0370,LmxM.15.0380	3.81	3.64	3.25
OG5_126873	,6-phosphofructo-2-kinase/fructose-2,6-biphosphatase, putative ,6-phosphofructo-2-kinase/fructose-2,6-biphosphatase, putative ,6-phosphofructo-2-kinase/fructose-2,6-biphosphatase, putative ,6-phosphofructo-2-kinase-like protein ,6-phosphofructo-2-kinase-like protein ,6-phosphofructo-2-kinase-like protein ,6-phosphofructo-2-kinase/fructose-2,6-biphosphatase, putative	2	2	2	2	2	2	LaHO174_030740,LaHO174_070800	LtaP07.0790,LtaP03.0750	LmjF.03.0800,LmjF.07.0760	LinJ.03.0790,LinJ.07.0870	LbrM.03.0700,LbrM.07.0840	LmxM.03.0800,LmxM.07.0760	2.08	1.92	1.87
OG5_126874	ribosomal protein L3, putative ,ribosomal protein L3, putative ,ribosomal protein L3, putative ,ribosomal protein L3, putative ,ribosomal protein L3, putative ,ribosomal protein L3, putative ,ribosomal protein L3, putative ,ribosomal protein L3, putative ,ribosomal protein L3, putative ,ribosomal protein L3, putative ,ribosomal protein L3, putative ,ribosomal protein L3, putative	1	1	5	3	1	3	LaHO174_342190	LtaP34.2790	LmjF.32.3130,LmjF.34.2870,LmjF.34.2880,LmjF.34.2890,LmjF.34.2900	LinJ.32.3320,LinJ.32.3330,LinJ.34.2730	LbrM.20.2480	LmxM.31.3130,LmxM.33.2870,LmxM.33.2900	1.65	2.59	3.7
OG5_126877	ubiquitin-conjugating enzyme e2, putative ,ubiquitin-conjugating enzyme e2, putative ,ubiquitin-conjugating enzyme e2, putative ,ubiquitin-conjugating enzyme e2, putative	1	1	1	1	1	1	LaHO174_351220	LtaP35.1380	LmjF.35.1300	LinJ.35.1310	LbrM.34.1220	LmxM.34.1300	0.89	1	1.31
OG5_126878	40S ribosomal protein S15a ,40S ribosomal protein S15A, putative ,40S ribosomal protein S15A, putative ,40S ribosomal protein S15A, putative ,40S ribosomal protein S15A, putative ,40S ribosomal protein S15A, putative ,40S ribosomal protein S15A, putative ,40S ribosomal protein S15A, putative	2	2	2	2	2	2	LaHO174_291730,LaHO174_111020	LtaP29.1910,LtaP11.1100	LmjF.11.1190,LmjF.29.1800	LinJ.11.1180,LinJ.29.1920	LbrM.31.0190,LbrM.11.0990	LmxM.08_29.1800,LmxM.11.1190	2.01	1.74	2.06
OG5_126879	hypothetical protein, conserved ,hypothetical protein, conserved ,hypothetical protein, conserved ,hypothetical protein, conserved ,sec14, cytosolic factor ,sec14, cytosolic factor ,sec14 cytosolic factor ,hypothetical protein, conserved	2	2	1	2	3	2	LaHO174_311740,LaHO174_3610590	LtaP36.0600,LtaP31.2480	LmjF.31.2060	LinJ.31.2100,LinJ.36.0640	LbrM.32.1420,LbrM.35.0700,LbrM.31.2320	LmxM.30.2060,LmxM.36.0581	2.12	2.26	0.97
OG5_126880	alpha glucosidase II subunit, putative ,alpha glucosidase II subunit, putative ,alpha glucosidase II subunit, putative ,alpha glucosidase II subunit, putative	1	1	1	1	1	1	LaHO174_180090	LtaP18.0090	LmjF.18.0090	LinJ.18.0090	LbrM.18.0110	LmxM.18.0090	0.95	1.02	1.02
OG5_126882	exosome complex exonuclease RRP45 homolog, putative ,exosome complex exonuclease RRP45 homolog, putative ,exosome complex exonuclease RRP45 homolog, putative ,exosome complex exonuclease RRP45 homolog, putative	1	1	1	1	1	1	LaHO174_221370	LtaP22.1550	LmjF.22.1580	LinJ.22.1430	LbrM.22.1490	LmxM.22.1580	1	1.1	1
OG5_126883	DnaJ protein, putative ,DnaJ protein, putative ,DnaJ protein, putative ,DnaJ protein, putative ,heat shock protein DNAJ, putative ,heat shock protein DNAJ, putative ,heat shock protein DNAJ, putative ,heat shock protein DNAJ, putative	2	2	2	2	2	2	LaHO174_272210,LaHO174_210510	LtaP21.0500,LtaP27.2520	LmjF.21.0490,LmjF.27.2400	LinJ.21.0550,LinJ.27.2350	LbrM.21.0550,LbrM.27.2610	LmxM.21.0490,LmxM.27.2400	1.97	2.25	2.04
OG5_126884	ribosomal protein l7/l12-like protein ,ribosomal protein l7/l12-like protein ,ribosomal protein l7/l12-like protein ,ribosomal protein l7/l12-like protein ,60S ribosomal protein, putative ,60S ribosomal protein, putative ,60S ribosomal protein, putative ,60S ribosomal protein, putative	2	2	2	2	2	2	LaHO174_140140,LaHO174_312520	LtaP31.3330,LtaP14.0140	LmjF.31.2850,LmjF.14.0150	LinJ.31.2950,LinJ.14.0150	LbrM.31.3210,LbrM.14.0150	LmxM.30.2850,LmxM.14.0150	2.01	3.72	2.04
OG5_126886	adenylate kinase, putative ,adenylate kinase, putative ,adenylate kinase, putative ,adenylate kinase, putative	1	1	1	1	1	1	LaHO174_040980	LtaP04.0920	LmjF.04.0960	LinJ.04.0960	LbrM.04.0960	LmxM.04.0960	1.03	1	1
OG5_126887	guanosine monophosphate reductase ,inosine-5-monophosphate dehydrogenase ,inosine-5-monophosphate dehydrogenase ,inosine-5-monophosphate dehydrogenase ,inosine-5-monophosphate dehydrogenase ,guanosine monophosphate reductase, putative ,guanosine monophosphate reductase, putative ,guanosine monophosphate reductase	2	2	2	2	2	2	LaHO174_191320,LaHO174_170810	LtaP17.0850,LtaP19.1500	LmjF.17.0725,LmjF.19.1560	LinJ.19.1590,LinJ.17.0870	LbrM.19.1820,LbrM.17.0790	LmxM.19.1560,LmxM.17.0725	2.05	2.04	2.1
OG5_126888	protein kinase, putative,glycogen synthase kinase, putative ,glycogen synthase kinase 3 ,glycogen synthase kinase, putative;with=GeneDB:LinJ18_V3.0270 ,protein kinase, putative,glycogen synthase kinase, putative	1	1	1	1	1	1	LaHO174_180270	LtaP18.0290	LmjF.18.0270	LinJ.18.0270	LbrM.18.0290	LmxM.18.0270	0.97	1.49	0.96
OG5_126889	folylpolyglutamate synthetase ,folylpolyglutamate synthetase ,folylpolyglutamate synthetase ,folylpolyglutamate synthetase	1	1	1	1	1	1	LaHO174_3620050	LtaP36.2670	LmjF.36.2610	LinJ.36.2740	LbrM.35.2820	LmxM.36.2610	1.11	0.96	0.96
OG5_126890	40S ribosomal protein S4, putative ,40S ribosomal protein S4, putative ,40S ribosomal protein S4, putative ,40S ribosomal protein S4, putative ,40S ribosomal protein S4, putative ,40S ribosomal protein S4, putative ,40S ribosomal protein S4, putative	1	1	2	2	1	2	LaHO174_130730	LtaPcontig312-1	LmjF.13.1220,LmjF.13.1230	LinJ.13.1130,LinJ.13.1120	LbrM.13.1000	LmxM.13.1220,LmxM.13.1230	1.94	1	1.92
OG5_126891	hypothetical protein, conserved ,hypothetical protein, conserved ,hypothetical protein, conserved ,hypothetical protein, conserved	1	1	1	1	1	1	LaHO174_3022090	LtaP30.2200	LmjF.30.2170	LinJ.30.2180	LbrM.30.2120	LmxM.29.2170	1.05	1.04	1.02
OG5_126893	hypothetical protein, conserved ,hypothetical protein, conserved ,hypothetical protein, conserved ,hypothetical protein, conserved ,succinate dehydrogenase, putative ,succinate dehydrogenase, putative ,succinate dehydrogenase, putative ,succinate dehydrogenase, putative	2	2	2	2	2	2	LaHO174_151030,LaHO174_231640	LtaP23.1700,LtaP15.1010	LmjF.23.1410,LmjF.15.0990	LinJ.23.1680,LinJ.15.1050	LbrM.23.1530,LbrM.15.1030	LmxM.23.1410,LmxM.15.0990	1.99	2.19	2.14
OG5_126895	mismatch repair protein MSH8, putative ,mismatch repair protein MSH8, putative ,mismatch repair protein MSH8, putative ,mismatch repair protein MSH8, putative	1	1	1	1	1	1	LaHO174_3611990	LtaP36.1950	LmjF.36.1950	LinJ.36.2050	LbrM.35.2160	LmxM.36.1950	1.06	1.18	1.04
OG5_126896	40S ribosomal protein S24e ,40S ribosomal protein S24e ,40S ribosomal protein S24e ,40S ribosomal protein S24e ,40S ribosomal protein S24e ,40S ribosomal protein S24e ,40S ribosomal protein S24e	0	1	2	2	1	2		LtaP36.2930	LmjF.36.2860,LmjF.36.2870	LinJ.36.3010,LinJ.36.3020	LbrM.35.3090	LmxM.36.2860,LmxM.36.2870	0	2	2.04
OG5_126897	ABC transporter, putative ,ATP-binding cassette protein subfamily B, member 1, putative ,ATP-binding cassette protein subfamily B, member 1, putative ,ABC transporter, putative	1	1	1	1	1	1	LaHO174_250430	LtaP25.0560	LmjF.25.0530	LinJ.25.0540	LbrM.25.0480	LmxM.25.0530	0.96	1.04	0.9
OG5_126898	hypothetical protein, conserved ,hypothetical protein, conserved ,hypothetical protein, conserved ,hypothetical protein, conserved ,leucine carboxyl methyltransferase, putative ,leucine carboxyl methyltransferase, putative ,leucine carboxyl methyltransferase, putative ,leucine carboxyl methyltransferase, putative	2	2	2	2	2	2	LaHO174_352720,LaHO174_3610070	LtaP35.2960,LtaP36.0070	LmjF.35.2940,LmjF.36.0080	LinJ.35.2990,LinJ.36.0090	LbrM.34.2850,LbrM.35.0150	LmxM.34.2940,LmxM.36.0080	1.94	2.11	1.85
OG5_126900	60S ribosomal protein L17, putative ,60S ribosomal protein L17, putative ,60S ribosomal protein L17, putative ,60S ribosomal protein L17, putative ,60S ribosomal protein L17, putative ,60S ribosomal protein L17, putative ,60S ribosomal protein L17, putative ,60S ribosomal protein L17, putative	2	2	2	2	2	2	LaHO174_320440,LaHO174_240040	LtaP32.0460,LtaP24.0040	LmjF.24.0040,LmjF.32.0430	LinJ.24.0040,LinJ.32.0440	LbrM.24.0040,LbrM.32.0500	LmxM.24.0040,LmxM.31.0430	1.94	1.83	2
OG5_126901	casein kinase II, putative ,casein kinase II, putative ,casein kinase II, putative ,casein kinase II, putative	1	1	1	1	1	1	LaHO174_351610	LtaP35.1770	LmjF.35.1730	LinJ.35.1720	LbrM.34.1630	LmxM.34.1730	1.1	1.29	1.12
OG5_126903	hypothetical protein, conserved ,hypothetical protein, conserved ,hypothetical protein, conserved ,hypothetical protein, conserved	1	1	1	1	1	1	LaHO174_201460	LtaP20.1650	LmjF.20.1710	LinJ.20.1680	LbrM.20.5870	LmxM.20.1710	0.94	1.23	1.02
OG5_126904	1-acyl-sn-glycerol-3-phosphateacyltransferase-like protein, putative ,1-acyl-sn-glycerol-3-phosphateacyltransferase-like protein, putative ,1-acyl-sn-glycerol-3-phosphateacyltransferase-like protein, putative ,1-acyl-sn-glycerol-3-phosphateacyltransferase-like protein, putative	1	1	1	1	1	1	LaHO174_322040	LtaP32.2100	LmjF.32.1960	LinJ.32.2070	LbrM.32.2150	LmxM.31.1960	0.97	0.98	1.1
OG5_126906	ATP-binding cassette protein subfamily H, member 2, putative ,ATP-binding cassette protein subfamily H, member 2, putative ,ABC transporter domain protein, putative ,ABC transporter domain protein, putative ,ABC transporter ,ATP-binding cassette protein subfamily H, member 1, putative ,ABC transporter, putative ,ATP-binding cassette protein subfamily H, member 1, putative	2	2	2	2	2	2	LaHO174_291640,LaHO174_110040	LtaP11.0040,LtaP29.1800	LmjF.29.1640,LmjF.11.0040	LinJ.29.1780,LinJ.11.0040	LbrM.29.1750,LbrM.19.0280	LmxM.08_29.1640,LmxM.11.0040	2.08	2.26	2.18
OG5_126907	60S ribosomal subunit protein L31, putative ,60S ribosomal subunit protein L31, putative ,60S ribosomal subunit protein L31, putative ,60S ribosomal subunit protein L31, putative ,60S ribosomal subunit protein L31, putative ,60S ribosomal subunit protein L31, putative ,60S ribosomal subunit protein L31, putative ,60S ribosomal subunit protein L31, putative	2	2	2	2	2	2	LaHO174_353050,LaHO174_353060	LtaP26.1500,LtaP35.3320	LmjF.35.3280,LmjF.35.3290	LinJ.35.3330,LinJ.35.3340	LbrM.34.3190,LbrM.34.3200	LmxM.34.3280,LmxM.34.3290	2	2.89	1.87
OG5_126908	ribonuclease H, putative ,ribonuclease H, putative ,ribonuclease H, putative ,ribonuclease H, putative ,ribonuclease HII, putative ,ribonuclease HII, putative ,ribonuclease HII, putative ,ribonuclease HII, putative	2	2	2	2	2	2	LaHO174_130050,LaHO174_3610650	LtaP36.0660,LtaP13.0050	LmjF.36.0640,LmjF.13.0050	LinJ.36.0700,LinJ.13.0050	LbrM.35.0760,LbrM.13.0050	LmxM.36.0640,LmxM.13.0050	2.25	2.04	1.96
OG5_126909	thymine-7-hydroxylase, putative;with=GeneDB:Tb927.7.7500 ,thymine-7-hydroxylase, putative;with=GeneDB:Tb927.7.7500 ,oxidase-like protein , ,thymine-7-hydroxylase, putative	1	1	1	1	1	2	LaHO174_290260	LtaP29.0260	LmjF.29.0250	LinJ.29.0260	LbrM.29.0510	LmxM.08_29.0250,LmxM.08_29.0251	0.91	0.93	0.86
OG5_126910	phosphoglycan beta 1,3 galactosyltransferase 5 ,phosphoglycan beta 1,3 galactosyltransferase 5 ,phosphoglycan beta 1,3 galactosyltransferase 5 ,peptidase, putative,metallo-peptidase, Clan ME, Family M16 ,phosphoglycan beta 1,3 galactosyltransferase 5	1	1	1	1	2	1	LaHO174_312750	LtaP31.3570	LmjF.31.3090	LinJ.31.3210	LbrM.31.3520,LbrM.31.3470	LmxM.30.3090	5.35	1.18	0.98
OG5_126911	malate dehydrogenase, putative ,malate dehydrogenase, putative ,malate dehydrogenase, putative ,malate dehydrogenase, putative	1	1	1	1	1	1	LaHO174_340150	LtaP34.0180	LmjF.34.0150	LinJ.34.0160	LbrM.20.0020	LmxM.33.0150	0.98	0.96	0.98
OG5_126912	transcription initiation factor-like protein (TFIID-like protein) ,transcription initiation factor-like protein (TFIID-like protein) ,transcription initiation factor-like protein (TFIID-like protein) ,transcription initiation factor-like protein (TFIID-like protein)	1	1	1	1	1	1	LaHO174_191260	LtaP19.1320	LmjF.19.1390	LinJ.19.1430	LbrM.19.1660	LmxM.19.1390	1.22	1.38	1
OG5_126913	endonuclease III, putative ,endonuclease III, putative ,endonuclease III, putative ,endonuclease III, putative	1	1	1	1	1	1	LaHO174_090070	LtaP09.0070	LmjF.09.0050	LinJ.09.0070	LbrM.09.0070	LmxM.09.0050	1.1	1.2	1.06
OG5_126914	pantothenate kinase subunit, putative ,pantothenate kinase subunit, putative ,pantothenate kinase subunit, putative ,pantothenate kinase subunit, putative	1	1	1	1	1	1	LaHO174_280140	LtaP28.0140	LmjF.28.0140	LinJ.28.0140	LbrM.28.0150	LmxM.28.0140	1.02	1.03	0.96
OG5_126915	rRNA biogenesis protein-like protein ,rRNA biogenesis protein-like protein ,rRNA biogenesis protein-like protein ,rRNA biogenesis protein-like protein	1	1	1	1	1	1	LaHO174_200580	LtaP20.0690	LmjF.20.0650	LinJ.20.0710	LbrM.20.4880	LmxM.20.0650	0.98	0.88	0.96
OG5_126916	guanylate kinase, putative ,guanylate kinase, putative ,guanylate kinase, putative ,guanylate kinase, putative	1	1	1	1	1	1	LaHO174_331060	LtaP33.1190	LmjF.33.1090	LinJ.33.1150	LbrM.33.1290	LmxM.32.1090	1.1	1.22	1.04
OG5_126918	60S ribosomal protein L37 ,60S ribosomal protein L37 ,60S ribosomal protein L37 ,60S ribosomal protein L37 ,60S ribosomal protein L37 ,60S ribosomal protein L37 ,60S ribosomal protein L37	2	2	2	2	1	2	LaHO174_331740,LaHO174_354760	LtaP33.2140,LtaP35.5070	LmjF.33.1955,LmjF.35.5100	LinJ.33.2070,LinJ.35.5420	LbrM.34.5040	LmxM.32.1955,LmxM.34.5100	2.02	1.38	1.77
OG5_126920	thymidylate kinase-like protein ,thymidylate kinase-like protein ,thymidylate kinase-like protein ,thymidylate kinase-like protein	1	1	1	1	1	1	LaHO174_100030	LtaP10.0030	LmjF.10.0060	LinJ.10.0040	LbrM.10.0060	LmxM.10.0060	0.98	1.15	0.96
OG5_126921	hypothetical protein, conserved , ,hypothetical protein, conserved ,hypothetical protein, conserved	0	3	1	1	1	1		LtaP29.2330,LtaP28.3040,LtaP28.3050	LmjF.28.3030	LinJ.28.3260	LbrM.30.0440	LmxM.28.3030	0	6.32	0.88
OG5_126922	eukaryotic initiation factor 5a, putative ,eukaryotic initiation factor 5a, putative ,eukaryotic initiation factor 5a, putative ,eukaryotic initiation factor 5a, putative ,eukaryotic initiation factor 5a, putative ,eukaryotic initiation factor 5a, putative ,eukaryotic initiation factor 5a, putative ,eukaryotic initiation factor 5a, putative ,eukaryotic initiation factor 5a, putative ,eukaryotic i…	0	0	2	3	4	2			LmjF.25.0720,LmjF.25.0730	LinJ.25.0760,LinJ.25.0740,LinJ.25.0750	LbrM.25.0580,LbrM.25.0590,LbrM.25.0600,LbrM.25.0610	LmxM.25.0720,LmxM.25.0730	0	0	3.12
OG5_126923	elongation factor 2 ,elongation factor 2 ,elongation factor 2 ,elongation factor 2 ,elongation factor 2 ,elongation factor 2 ,elongation factor 2	2	1	2	3	1	1	LaHO174_3610170,LaHO174_3610180	LtaP36.0170	LmjF.36.0180,LmjF.36.0190	LinJ.36.0190,LinJ.36.0200,LinJ.36.0210	LbrM.35.0270	LmxM.36.0180	6.39	2.29	4.41
OG5_126926	Transitional endoplasmic reticulum ATPase, putative,valosin-containing protein homolog ,Transitional endoplasmic reticulum ATPase, putative,valosin-containing protein homolog ,Transitional endoplasmic reticulum ATPase, putative,valosin-containing protein homolog ,Transitional endoplasmic reticulum ATPase, putative,valosin-containing protein homolog	1	1	1	1	1	1	LaHO174_3611370	LtaP36.1350	LmjF.36.1370	LinJ.36.1420	LbrM.35.1490	LmxM.36.1370	1	1.04	1.02
OG5_126927	succinate dehydrogenase flavoprotein, putative ,succinate dehydrogenase flavoprotein, putative ,succinate dehydrogenase flavoprotein, putative ,succinate dehydrogenase flavoprotein, putative	1	1	1	1	1	1	LaHO174_241630	LtaP24.1770	LmjF.24.1630	LinJ.24.1700	LbrM.24.1690	LmxM.24.1630	0.94	1.04	0.98
OG5_126928	d-xylulose reductase, putative ,d-xylulose reductase, putative ,d-xylulose reductase, putative ,d-xylulose reductase, putative	1	1	1	1	1	1	LaHO174_330460	LtaP33.0540	LmjF.33.0520	LinJ.33.0530	LbrM.33.0520	LmxM.32.0520	0.81	0.89	0.92
OG5_126929	chitinase ,chitinase	1	1	1	1	0	0	LaHO174_160730	LtaP16.0770	LmjF.16.0790	LinJ.16.0790			1.14	0.97	1.06
OG5_126930	40S ribosomal protein S16, putative ,40S ribosomal protein S16, putative ,40S ribosomal protein S16, putative ,40S ribosomal protein S16, putative ,40S ribosomal protein S16, putative ,40S ribosomal protein S16, putative ,40S ribosomal protein S16, putative ,40S ribosomal protein S16, putative	1	1	2	2	2	2	LaHO174_260690	LtaP16.1490	LmjF.26.0880,LmjF.26.0890	LinJ.26.0840,LinJ.26.0850	LbrM.26.0890,LbrM.26.0900	LmxM.26.0880,LmxM.26.0890	1.52	1.06	1.74
OG5_126931	60S ribosomal protein L26, putative ,60S ribosomal protein L26, putative ,60S ribosomal protein L26, putative ,60S ribosomal protein L26, putative ,60S ribosomal protein L26, putative ,60S ribosomal protein L26, putative ,60S ribosomal protein L26, putative ,60S ribosomal protein L26, putative	2	2	2	2	2	2	LaHO174_351560,LaHO174_242120	LtaP35.1720,LtaP24.2230	LmjF.24.2050,LmjF.35.1670	LinJ.24.2140,LinJ.35.1670	LbrM.24.2130,LbrM.34.1580	LmxM.24.2050,LmxM.34.1670	1.9	1.75	1.88
OG5_126932	signal recognition particle receptor like protein, putative ,signal recognition particle receptor like protein, putative ,signal recognition particle receptor like protein, putative ,signal recognition particle receptor like protein, putative	1	1	1	1	1	1	LaHO174_3621040	LtaP36.3660	LmjF.36.3570	LinJ.36.3730	LbrM.35.3800	LmxM.36.3570	0.99	1.11	0.88
OG5_126934	ABC transporter protein, putative ,ATP-binding cassette protein subfamily F, member 1, putative ,ATP-binding cassette protein subfamily F, member 1, putative ,ABC transporter protein, putative	1	1	1	1	1	1	LaHO174_030150	LtaP03.0150	LmjF.03.0160	LinJ.03.0150	LbrM.03.0170	LmxM.03.0160	1	1.21	1.04
OG5_126935	heat shock protein 20, putative ,heat shock protein 20, putative ,heat shock protein 20, putative ,heat shock protein 20, putative	1	1	1	1	1	1	LaHO174_292370	LtaP29.2660	LmjF.29.2450	LinJ.29.2560	LbrM.29.2420	LmxM.08_29.2450	0.98	1.22	0.96
OG5_126936	tRNA nucleotidyltransferase, putative ,tRNA nucleotidyltransferase, putative ,tRNA nucleotidyltransferase, putative ,tRNA nucleotidyltransferase, putative	1	1	1	1	1	1	LaHO174_041210	LtaP04.1160	LmjF.04.1190	LinJ.04.1210	LbrM.04.1210	LmxM.04.1190	1	1.2	1.15
OG5_126937	solanesyl-diphosphate synthase, putative ,solanesyl-diphosphate synthase, putative ,solanesyl-diphosphate synthase, putative ,farnesyl synthetase, putative	1	1	1	1	1	1	LaHO174_151060	LtaP15.1040	LmjF.15.1020	LinJ.15.1080	LbrM.15.1060	LmxM.15.1020	1	1	0.96
OG5_126938	60S ribosomal protein L7a, putative ,60S ribosomal protein L7a, putative ,60S ribosomal protein L7a, putative ,60S ribosomal protein L7a, putative ,60S ribosomal protein L7a, putative ,60S ribosomal protein L7a, putative ,60S ribosomal protein L7a, putative ,60S ribosomal protein L7a, putative	2	1	2	2	2	2	LaHO174_070520,LaHO174_070530	LtaPcontig477-1	LmjF.07.0500,LmjF.07.0510	LinJ.07.0550,LinJ.07.0560	LbrM.07.0560,LbrM.07.0570	LmxM.07.0510,LmxM.07.0500	1.92	1.12	2.08
OG5_126939	stearic acid desaturase, putative ,stearic acid desaturase, putative ,stearic acid desaturase ,stearic acid desaturase, putative ,fatty-acid desaturase, putative ,fatty-acid desaturase, putative ,fatty-acid desaturase, putative ,fatty-acid desaturase, putative	2	2	2	2	2	2	LaHO174_140500,LaHO174_242340	LtaP24.2410,LtaP14.0490	LmjF.14.0510,LmjF.24.2250	LinJ.14.0520,LinJ.24.2340	LbrM.11.0330,LbrM.24.2330	LmxM.14.0510,LmxM.24.2250	2.13	2.3	2
OG5_126940	60S ribosomal protein L19, putative ,60S ribosomal protein L19, putative ,60S ribosomal protein L19, putative ,60S ribosomal protein L19, putative ,60S ribosomal protein L19, putative ,60S ribosomal protein L19, putative ,60S ribosomal protein L19, putative ,60S ribosomal protein L19, putative	2	0	2	2	2	2	LaHO174_060440,LaHO174_bin1180010		LmjF.06.0410,LmjF.06.0415	LinJ.06.0410,LinJ.06.0430	LbrM.06.0410,LbrM.06.0390	LmxM.06.0410,LmxM.06.0415	2.29	0	1.81
OG5_126941	deaminase, putative ,deaminase, putative ,deaminase, putative ,deaminase, putative	1	1	1	1	1	1	LaHO174_100750	LtaP10.1140	LmjF.10.0730	LinJ.10.0780	LbrM.10.0850	LmxM.10.0730	1.03	1.04	1.14
OG5_126943	coronin, putative ,coronin ,coronin, putative ,coronin, putative	1	1	1	1	1	1	LaHO174_231390	LtaP23.1430	LmjF.23.1165	LinJ.23.1400	LbrM.23.1260	LmxM.23.1165	1.11	1.3	1.28
OG5_126946	queuine tRNA-ribosyltransferase ,queuine tRNA-ribosyltransferase, putative ,queuine tRNA-ribosyltransferase, putative ,queuine tRNA-ribosyltransferase, putative	1	1	1	1	1	1	LaHO174_3021730	LtaP30.1830	LmjF.30.1800	LinJ.30.1800	LbrM.17.0880	LmxM.29.1800	0.98	0.96	0.92
OG5_126947	peptide chain release factor-like protein ,peptide chain release factor-like protein ,peptide chain release factor-like protein ,peptide chain release factor-like protein	1	1	1	1	1	1	LaHO174_251360	LtaP25.1510	LmjF.25.1450	LinJ.25.1510	LbrM.25.1310	LmxM.25.1450	1.22	1.46	1.18
OG5_126948	phosphatidylinositol-4-phosphate-5-kinase-likep ro tein ,phosphatidylinositol-4-phosphate-5-kinase-likep ro tein ,phosphatidylinositol-4-phosphate-5-kinase-likep ro tein ,phosphatidylinositol-4-phosphate-5-kinase-likep ro tein	1	1	1	1	1	1	LaHO174_342420	LtaP34.3000	LmjF.34.3090	LinJ.34.4320	LbrM.20.2670	LmxM.33.3090	1.06	1	1.08
OG5_126949	GTP binding protein, putative ,GTP binding protein, putative ,GTP binding protein, putative ,GTP binding protein, putative	1	1	1	1	1	1	LaHO174_272120	LtaP27.2410	LmjF.27.2330	LinJ.27.2260	LbrM.27.2520	LmxM.27.2330	1.13	1.48	1.14
OG5_126950	protein kinase A regulatory subunit, putative ,protein kinase A regulatory subunit, putative ,protein kinase A regulatory subunit, putative ,protein kinase A regulatory subunit, putative	1	1	1	1	1	1	LaHO174_130150	LtaP13.0150	LmjF.13.0160	LinJ.13.0160	LbrM.13.0150	LmxM.13.0160	1.07	1.16	1
OG5_126951	60S ribosomal protein L10, putative ,60S ribosomal protein L10, putative ,60S ribosomal protein L10, putative ,60S ribosomal protein L10, putative ,60S ribosomal protein L10, putative ,60S ribosomal protein L10, putative ,60S ribosomal protein L10, putative ,	1	1	2	2	2	2	LaHO174_040970	LtaP35.0430	LmjF.04.0750,LmjF.04.0950	LinJ.04.0750,LinJ.04.0950	LbrM.04.0740,LbrM.04.0950	LmxM.04.0750,LmxM.04.0950	2.06	1.57	1.96
OG5_126952	chaperone protein DNAj, putative , ,chaperone protein DNAj, putative ,chaperone protein DNAj, putative	1	1	1	1	1	1	LaHO174_040960	LtaP04.0910	LmjF.04.0940	LinJ.04.0940	LbrM.04.0730	LmxM.04.0940	0.83	0.88	0.83
OG5_126953	60S ribosomal protein L7, putative ,60S ribosomal protein L7, putative ,60S ribosomal protein L7, putative ,60S ribosomal protein L7, putative ,60S ribosomal protein L7, putative ,60S ribosomal protein L7, putative ,60S ribosomal protein L7, putative ,60S ribosomal protein L7, putative	1	1	2	2	2	2	LaHO174_260140	LtaP26.0160	LmjF.26.0170,LmjF.26.0180	LinJ.26.0150,LinJ.26.0160	LbrM.26.0170,LbrM.26.0160	LmxM.26.0180,LmxM.26.0170	1.52	2.08	2
OG5_126954	elongation factor Tu, putative ,elongation factor Tu, putative ,elongation factor Tu, putative ,elongation factor Tu, putative	1	1	1	1	1	1	LaHO174_180750	LtaP18.0750	LmjF.18.0740	LinJ.18.0740	LbrM.18.0830	LmxM.18.0740	1.03	0.97	1.04
OG5_126955	NADH-cytochrome b5 reductase, putative ,NADH-cytochrome b5 reductase, putative ,NADH-cytochrome b5 reductase, putative ,NADH-cytochrome b5 reductase, putative	1	1	1	1	1	1	LaHO174_130570	LtaP13.0960	LmjF.13.1060	LinJ.13.0960	LbrM.13.0880	LmxM.13.1060	0.98	0.86	1.12
OG5_126956	hypothetical protein, conserved ,N-acetyltransferase subunit ARD1, putative ,N-acetyltransferase subunit ARD1, putative ,N-acetyltransferase subunit ARD1, putative	1	1	1	1	1	1	LaHO174_130250	LtaP13.0250	LmjF.13.0260	LinJ.13.0260	LbrM.29.2720	LmxM.13.0260	1.06	1.08	0.94
OG5_126957	60S ribosomal protein L13a, putative ,60S ribosomal protein L13a, putative ,60S ribosomal protein L13a, putative ,60S ribosomal protein L13a, putative ,60S ribosomal protein L13a, putative ,60S ribosomal protein L13a, putative ,60S ribosomal protein L13a, putative ,60S ribosomal protein L13a, putative	1	2	2	2	2	2	LaHO174_150200	LtaP15.0210,LtaP34.0990	LmjF.15.0200,LmjF.34.0860	LinJ.15.0220,LinJ.34.0910	LbrM.15.0210,LbrM.20.0830	LmxM.15.0200,LmxM.33.0860	2.08	1.46	2
OG5_126959	cysteine desulfurase, putative ,cysteine desulfurase, putative ,cysteine desulfurase, putative ,cysteine desulfurase, putative	1	1	1	1	1	1	LaHO174_270940	LtaP27.1100	LmjF.27.1060	LinJ.27.0930	LbrM.27.1150	LmxM.27.1060	0.94	1	0.9
OG5_126960	NADH dehydrogenase, putative ,NADH dehydrogenase, putative ,NADH dehydrogenase, putative ,NADH dehydrogenase, putative	1	1	1	1	1	1	LaHO174_3622940	LtaP36.5520	LmjF.36.5380	LinJ.36.5620	LbrM.35.5640	LmxM.36.5380	1.05	0.93	1.06
OG5_126964	40S ribosomal protein S6, putative ,40S ribosomal protein S6, putative ,40S ribosomal protein S6, putative ,40S ribosomal protein S6, putative ,40S ribosomal protein S6, putative ,40S ribosomal protein S6, putative ,40S ribosomal protein S6, putative ,40S ribosomal protein S6, putative	1	3	2	2	2	2	LaHO174_bin110010	LtaP35.2050,LtaP21.2110,LtaPcontig441-1	LmjF.21.1780,LmjF.35.2010	LinJ.21.2150,LinJ.35.2000	LbrM.33.0840,LbrM.34.1920	LmxM.21.1780,LmxM.34.2010	1.59	1.33	1.94
OG5_126965	60S ribosomal protein L32 ,60S ribosomal protein L32 ,60S ribosomal protein L32 ,60S ribosomal protein L32 ,60S ribosomal protein L32 ,60S ribosomal protein L32 ,60S ribosomal protein L32 ,60S ribosomal protein L32	2	2	2	2	2	2	LaHO174_351890,LaHO174_212070	LtaP35.2090,LtaP21.2050	LmjF.21.1720,LmjF.35.2050	LinJ.21.2090,LinJ.35.2040	LbrM.21.2030,LbrM.34.1960	LmxM.21.1720,LmxM.34.2050	1.95	3.31	1.9
OG5_126966	molybdopterin synthase sulphurylase-like protein, putative ,molybdopterin synthase sulphurylase-like protein, putative ,molybdopterin synthase sulphurylase-like protein, putative ,molybdopterin synthase sulphurylase-like protein, putative	1	1	1	1	1	1	LaHO174_271500	LtaP27.1740	LmjF.27.1670	LinJ.27.1570	LbrM.27.1800	LmxM.27.1670	0.97	0.89	0.9
OG5_126967	cytochrome b-domain protein, putative ,cytochrome b-domain protein, putative ,cytochrome b-domain protein, putative ,cytochrome b-domain protein, putative ,cytochrome b5, putative ,cytochrome b5, putative ,cytochrome b5, putative ,cytochrome b5, putative ,cytochrome b5-like protein ,cytochrome b5-like protein (pseudogene) ,cytochrome b5-like protein, putative ,cytochrome b5-like protein, putative…	3	3	4	4	3	3	LaHO174_091570,LaHO174_020010,LaHO174_110640	LtaP09.1520,LtaP11.0610,LtaP02.0010	LmjF.02.0050,LmjF.11.0580,LmjF.09.1500,LmjF.09.1490	LinJ.02.0020,LinJ.11.0490,LinJ.09.1580,LinJ.09.1570	LbrM.02.0070,LbrM.11.0460,LbrM.09.1550	LmxM.02.0050,LmxM.11.0580,LmxM.09.1490	3.13	3.61	4.55
OG5_126968	dihydrolipoamide dehydrogenase, putative ,dihydrolipoamide dehydrogenase, putative ,dihydrolipoamide dehydrogenase, putative ,dihydrolipoamide dehydrogenase, putative	1	1	1	1	1	1	LaHO174_323370	LtaP32.3520	LmjF.32.3310	LinJ.32.3510	LbrM.32.3600	LmxM.31.3310	0.98	0.93	0.96
OG5_126969	ATG8/AUT7/APG8/PAZ2, putative ,ATG8/AUT7/APG8/PAZ2, putative ,ATG8/AUT7/APG8/PAZ2, putative ,ATG8/AUT7/APG8/PAZ2, putative	1	1	1	1	1	1	LaHO174_191390	LtaP19.1570	LmjF.19.1630	LinJ.19.1660	LbrM.19.1890	LmxM.19.1630	1.06	1.12	1.24
OG5_126970	hypothetical protein, conserved ,hypothetical protein, conserved ,hypothetical protein, conserved ,hypothetical protein, conserved	1	1	1	1	1	1	LaHO174_3622150	LtaP36.4750	LmjF.36.4630	LinJ.36.4860	LbrM.35.4880	LmxM.36.4630	0.86	0.96	0.94
OG5_126971	small GTP-binding protein Rab11, putative ,small GTP-binding protein Rab11, putative ,small GTP-binding protein Rab11, putative ,small GTP-binding protein Rab11, putative,Rab11 GTPase, putative	1	1	1	1	1	1	LaHO174_100910	LtaP10.1300	LmjF.10.0910	LinJ.10.0960	LbrM.10.1010	LmxM.10.0910	0.92	1	1.08
OG5_126972	lysyl-tRNA synthetase, putative ,lysyl-tRNA synthetase, putative ,lysyl-tRNA synthetase, putative ,lysyl-tRNA synthetase, putative	1	1	1	1	1	1	LaHO174_150250	LtaP15.0260	LmjF.15.0230	LinJ.15.0270	LbrM.15.0260	LmxM.15.0230	1.02	1.52	1.08
OG5_126973	hypothetical protein, conserved ,hypothetical protein, conserved ,hypothetical protein, conserved ,hypothetical protein, conserved	1	1	1	1	1	1	LaHO174_080250	LtaP08.0410	LmjF.08.0230	LinJ.08.0240	LbrM.08.0240	LmxM.08.0230	0.95	0.96	0.96
OG5_126974	RNA-binding protein, putative, UPB1 ,RNA-binding protein, putative, UPB1 ,RNA-binding protein, putative, UPB1 ,RNA-binding protein, putative, UPB1 ,RNA-binding protein, putative, UPB2 ,RNA-binding protein, putative, UPB2 ,RNA-binding protein, putative, UPB2	2	2	2	2	2	1	LaHO174_250390,LaHO174_250400	LtaP26.1850,LtaP25.0520	LmjF.25.0490,LmjF.25.0500	LinJ.25.0500,LinJ.25.0510	LbrM.25.0450,LbrM.25.0440	LmxM.25.0490	2.65	2	1.8
OG5_126975	C-terminal motor kinesin, putative ,C-terminal motor kinesin, putative ,C-terminal motor kinesin, putative ,C-terminal motor kinesin, putative ,C-terminal motor kinesin, putative ,C-terminal motor kinesin, putative ,C-terminal motor kinesin, putative ,C-terminal motor kinesin, putative	2	2	2	2	2	2	LaHO174_281880,LaHO174_190230	LtaP19.0220,LtaP28.1900	LmjF.19.0260,LmjF.28.1850	LinJ.28.1970,LinJ.19.0250	LbrM.28.2020,LbrM.19.0570	LmxM.28.1850,LmxM.19.0260	2.06	1.99	1.99
OG5_126978	co-chaperone GrpE, putative ,co-chaperone GrpE, putative ,co-chaperone GrpE, putative ,co-chaperone GrpE, putative	1	1	1	1	1	1	LaHO174_3020750	LtaP30.0820	LmjF.30.0730	LinJ.30.0760	LbrM.30.0820	LmxM.29.0730	1.1	1.61	1.27
OG5_126980	glucose-6-phosphate isomerase ,glucose-6-phosphate isomerase ,glucose-6-phosphate isomerase ,glucose-6-phosphate isomerase	1	2	1	1	1	1	LaHO174_120520	LtaP12.0550,LtaP34.0860	LmjF.12.0530	LinJ.12.0490	LbrM.12.0490	LmxM.12.0530	1.12	1.3	1.13
OG5_126981	hypothetical protein, conserved ,hypothetical protein, conserved ,hypothetical protein, conserved ,hypothetical protein, conserved ,protein phosphatase 2A regulatory subunit, putative ,protein phosphatase 2A regulatory subunit, putative ,protein phosphatase 2A regulatory subunit, putative ,protein phosphatase 2A regulatory subunit, putative	2	2	2	2	2	2	LaHO174_321700,LaHO174_330650	LtaP32.1760,LtaP33.0730	LmjF.32.1650,LmjF.33.0670	LinJ.32.1730,LinJ.33.0720	LbrM.32.1820,LbrM.33.0710	LmxM.31.1650,LmxM.32.0670	1.9	1.66	1.86
OG5_126983	40S ribosomal protein S9, putative ,40S ribosomal protein S9, putative ,40S ribosomal protein S9, putative ,40S ribosomal protein S9, putative ,40S ribosomal protein S9, putative ,40S ribosomal protein S9, putative ,40S ribosomal protein S9, putative ,40S ribosomal protein S9, putative	2	2	2	2	2	2	LaHO174_070710,LaHO174_3611230	LtaP36.1230,LtaP07.0690	LmjF.07.0680,LmjF.36.1250	LinJ.07.0760,LinJ.36.1310	LbrM.07.0750,LbrM.35.1380	LmxM.07.0680,LmxM.36.1250	1.94	1.39	1.8
OG5_126984	,eukaryotic initiation factor 4a, putative ,eukaryotic initiation factor 4a, putative ,eukaryotic initiation factor 4a, putative ,eukaryotic initiation factor 4a, putative ,eukaryotic initiation factor 4a, putative	1	1	2	2	1	1	LaHO174_010740	LtaP01.0740	LmjF.01.0770,LmjF.01.0780	LinJ.01.0790,LinJ.01.0800	LbrM.01.0740	LmxM.01.0770	2	2.41	2.18
OG5_126985	beta-ketoacyl synthase family protein, putative,3-oxoacyl-acyl carrier protein synthase ii, putative ,beta-ketoacyl synthase family protein, putative,3-oxoacyl-acyl carrier protein synthase ii, putative ,beta-ketoacyl synthase family protein, putative,3-oxoacyl-acyl carrier protein synthase ii, putative ,beta-ketoacyl synthase family protein, putative,3-oxoacyl-acyl carrier protein synthase ii, p…	1	1	1	1	1	1	LaHO174_332550	LtaP33.2950	LmjF.33.2720	LinJ.33.2860	LbrM.33.3000	LmxM.32.2720	0.91	0.85	0.94
OG5_126986	ribosomal protein S11 homolog ,40S ribosomal protein S11, putative ,ribosomal protein S11 homolog ,40S ribosomal protein S11, putative ,ribosomal protein S11 homolog ,40S ribosomal protein S11, putative ,ribosomal protein S11 homolog ,40S ribosomal protein S11, putative	2	1	2	2	2	2	LaHO174_201400,LaHO174_211790	LtaP21.1890	LmjF.20.1650,LmjF.21.1550	LinJ.20.1620,LinJ.21.1790	LbrM.20.5810,LbrM.21.1680	LmxM.20.1650,LmxM.21.1550	1.98	1.69	1.9
OG5_126987	mitochondrial carrier protein, putative ,mitochondrial carrier protein, putative ,mitochondrial carrier protein, putative ,mitochondrial carrier protein, putative	1	1	1	1	1	1	LaHO174_3610490	LtaP36.0500	LmjF.36.0510	LinJ.36.0540	LbrM.35.0600	LmxM.36.0510	1.03	0.96	1.04
OG5_126988	60S ribosomal protein L44, putative ,60S ribosomal protein L44, putative ,60S ribosomal protein L44, putative ,60S ribosomal protein L44, putative ,60S ribosomal protein L44, putative ,60S ribosomal protein L44, putative ,60S ribosomal protein L44, putative ,60S ribosomal protein L44, putative	2	2	2	2	2	2	LaHO174_333030,LaHO174_131160	LtaP33.3490,LtaP13.1530	LmjF.13.1670,LmjF.33.3230	LinJ.13.1410,LinJ.33.3380	LbrM.13.1530,LbrM.33.3510	LmxM.13.1670,LmxM.32.3230	1.62	2.16	2
OG5_126990	protein kinase, putative ,protein kinase, putative ,protein kinase, putative ,protein kinase, putative ,protein kinase, putative , ,protein kinase, putative	1	1	2	2	1	2	LaHO174_090400	LtaPcontig99-1	LmjF.09.0400,LmjF.09.0410	LinJ.09.0460,LinJ.09.0450	LbrM.09.0420	LmxM.09.0400,LmxM.09.0410	1.05	1.13	1.8
OG5_126993	60S ribosomal protein L9, putative ,60S ribosomal protein L9, putative ,60S ribosomal protein L9, putative ,60S ribosomal protein L9, putative ,60S ribosomal protein L9, putative ,60S ribosomal protein L9, putative ,60S ribosomal protein L9, putative ,60S ribosomal protein L9, putative	1	2	2	2	2	2	LaHO174_211260	LtaP21.1220,LtaP30.3380	LmjF.21.1050,LmjF.30.3340	LinJ.21.1290,LinJ.30.3390	LbrM.21.1280,LbrM.30.3380	LmxM.21.1050,LmxM.29.3340	1.77	1.75	2.18
OG5_126994	hypothetical protein, conserved ,hypothetical protein, conserved ,hypothetical protein, conserved ,hypothetical protein, conserved ,ferredoxin 2fe-2s-like protein ,ferredoxin 2fe-2s-like protein ,ferredoxin 2fe-2s-like protein ,ferredoxin 2fe-2s-like protein ,ferredoxin 2fe-2s-like protein	2	2	2	2	3	2	LaHO174_260860,LaHO174_312140	LtaP31.2920,LtaP26.0980	LmjF.26.1050,LmjF.31.2480	LinJ.26.1030,LinJ.31.2570	LbrM.26.1070,LbrM.31.2770,LbrM.31.2820	LmxM.26.1050,LmxM.30.2480	2.09	1.91	2.11
OG5_126998	ribosomal protein S25 ,ribosomal protein S25 ,ribosomal protein S25 ,ribosomal protein S25 ,ribosomal protein S25 ,ribosomal protein S25 ,ribosomal protein S25 ,ribosomal protein S25	2	2	2	2	2	2	LaHO174_340450,LaHO174_251070	LtaP25.1230,LtaP34.0480	LmjF.34.0440,LmjF.25.1190	LinJ.25.1220,LinJ.34.0460	LbrM.20.0410,LbrM.25.1160	LmxM.25.1190,LmxM.33.0440	2.19	2.19	1.96
OG5_127000	amino acid transporter, putative ,amino acid transporter, putative ,amino acid transporter, putative ,amino acid transporter, putative ,amino acid transporter, putative ,amino acid transporter, putative ,amino acid transporter, putative ,amino acid transporter	2	2	3	2	2	1	LaHO174_100730,LaHO174_100740	LtaPcontig434-1,LtaP10.1130	LmjF.10.0710,LmjF.10.0715,LmjF.10.0720	LinJ.10.0760,LinJ.10.0770	LbrM.10.0840,LbrM.35.1500	LmxM.10.0720	3.1	1.46	2.22
OG5_127001	inosine-guanine nucleoside hydrolase, putative ,inosine-guanine nucleoside hydrolase, putative ,inosine-guanine nucleoside hydrolase, putative ,nucleoside hydrolase-like protein ,nonspecific nucleoside hydrolase;with=GeneDB:LmjF18.1580 ,nonspecific nucleoside hydrolase ,nonspecific nucleoside hydrolase ,nonspecific nucleoside hydrolase;with=GeneDB:LmjF18.1580	2	2	2	2	2	2	LaHO174_181510,LaHO174_140120	LtaP18.1550,LtaP14.0120	LmjF.14.0130,LmjF.18.1580	LinJ.14.0130,LinJ.18.1570	LbrM.14.0130,LbrM.18.1610	LmxM.14.0130,LmxM.18.1580	2.08	2.33	2.08
OG5_127002	triosephosphate isomerase ,triosephosphate isomerase ,triosephosphate isomerase ,triosephosphate isomerase	0	1	1	1	1	1		LtaP24.0930	LmjF.24.0850	LinJ.24.0870	LbrM.20.5360	LmxM.24.0850	0	0.81	1.06
OG5_127004	aldehyde dehydrogenase, putative ,aldehyde dehydrogenase, putative ,aldehyde dehydrogenase, putative ,aldehyde dehydrogenase, putative	1	1	1	1	1	1	LaHO174_3611790	LtaP36.1750	LmjF.36.1760	LinJ.36.1840	LbrM.35.1950	LmxM.36.1760	1	0.79	0.96
OG5_127005	60S ribosomal protein L30 ,60S ribosomal protein L30 ,60S ribosomal protein L30 ,60S ribosomal protein L30	1	1	1	1	1	1	LaHO174_350260	LtaP35.0350	LmjF.35.0240	LinJ.35.0240	LbrM.34.0280	LmxM.34.0240	0.98	1.18	1.12
OG5_127006	D-3-phosphoglycerate dehydrogenase-like protein ,D-3-phosphoglycerate dehydrogenase-like protein ,D-3-phosphoglycerate dehydrogenase-like protein ,D-3-phosphoglycerate dehydrogenase-like protein	1	1	1	1	1	1	LaHO174_030030	LtaP03.0030	LmjF.03.0030	LinJ.03.0030	LbrM.03.0050	LmxM.03.0030	1.05	1.91	1.23
OG5_127008	40S ribosomal protein S27-1 ,40S ribosomal protein S27-1, putative ,40S ribosomal protein S27-1, putative ,40S ribosomal protein S27-1, putative ,40S ribosomal protein S27-1, putative	2	2	1	1	2	1	LaHO174_180620,LaHO174_3621250	LtaP36.3870,LtaP18.0630	LmjF.36.3750	LinJ.36.3940	LbrM.18.0670,LbrM.35.3990	LmxM.36.3750	1.87	2.46	0.94
OG5_127011	adenylosuccinate synthetase, putative ,adenylosuccinate synthetase, putative ,adenylosuccinate synthetase, putative ,adenylosuccinate synthetase, putative	1	1	1	1	1	1	LaHO174_130700	LtaP13.1090	LmjF.13.1190	LinJ.13.1090	LbrM.13.0970	LmxM.13.1190	0.96	0.97	1.02
OG5_127013	hypothetical protein, conserved ,hypothetical protein, conserved ,hypothetical protein, conserved ,hypothetical protein, conserved ,hypothetical protein, conserved ,hypothetical protein, conserved ,hypothetical protein, conserved ,hypothetical protein, conserved	2	2	2	2	2	2	LaHO174_331590,LaHO174_190110	LtaP33.1950,LtaP19.0100	LmjF.19.0130,LmjF.33.1800	LinJ.19.0120,LinJ.33.1900	LbrM.19.0440,LbrM.33.2060	LmxM.19.0130,LmxM.32.1800	2.29	2.41	2.2
OG5_127014	40S ribosomal protein SA, putative ,40S ribosomal protein SA, putative ,40S ribosomal protein SA, putative ,40S ribosomal protein SA, putative ,40S ribosomal protein SA, putative ,40S ribosomal protein SA, putative ,40S ribosomal protein SA, putative	2	1	2	2	1	2	LaHO174_3622540,LaHO174_3622650	LtaP35.0110	LmjF.36.5010,LmjF.36.5120	LinJ.36.5240,LinJ.36.5350	LbrM.35.5370	LmxM.36.5010,LmxM.36.5120	2.13	1.57	1.73
OG5_127015	ATP synthase, putative ,ATP synthase, putative ,ATP synthase, putative ,ATP synthase, putative	1	1	1	1	1	1	LaHO174_3620560	LtaP36.3180	LmjF.36.3100	LinJ.36.3250	LbrM.35.3320	LmxM.36.3100	1.02	1.07	0.75
OG5_127016	60S ribosomal protein L27A/L29, putative ,60S ribosomal protein L27A/L29, putative ,60S ribosomal protein L27A/L29, putative ,60S ribosomal protein L27A/L29, putative ,60S ribosomal protein L27A/L29, putative ,60S ribosomal protein L27A/L29, putative ,60S ribosomal protein L27A/L29, putative ,60S ribosomal protein L27A/L29, putative	2	1	2	2	2	2	LaHO174_353520,LaHO174_353540	LtaP35.3970	LmjF.35.3760,LmjF.35.3780	LinJ.35.3810,LinJ.35.3830	LbrM.34.3740,LbrM.34.3760	LmxM.34.3760,LmxM.34.3780	1.98	1.46	1.67
OG5_127017	serine peptidase, putative,serine peptidase, Clan SC, Family S9D ,serine peptidase, putative,serine peptidase, Clan SC, Family S9D ,serine peptidase, putative,serine peptidase, Clan SC, Family S9D ,serine peptidase ,serine peptidase, putative,serine peptidase, Clan SC, Family S9D ,serine peptidase, putative,serine peptidase, Clan SC, Family S9D ,serine peptidase, putative,serine peptidase, Clan S…	2	2	2	2	2	2	LaHO174_330330,LaHO174_120850	LtaP12.1140,LtaP33.0420	LmjF.12.1330,LmjF.33.0400	LinJ.12.0920,LinJ.33.0410	LbrM.20.6000,LbrM.33.0390	LmxM.12.1330,LmxM.32.0400	1.94	2.15	1.86
OG5_127019	hypothetical protein, conserved ,hypothetical protein, conserved ,hypothetical protein, conserved ,hypothetical protein, conserved	1	1	1	1	1	1	LaHO174_282690	LtaP28.2720	LmjF.28.2660	LinJ.28.2860	LbrM.28.2870	LmxM.28.2660	0.84	0.79	0.94
OG5_127020	iron-sulfur cluster assembly protein, putative ,iron-sulfur cluster assembly protein, putative ,iron-sulfur cluster assembly protein, putative ,iron-sulfur cluster assembly protein, putative	1	1	1	1	1	1	LaHO174_353380	LtaP35.3670	LmjF.35.3620	LinJ.35.3670	LbrM.34.3580	LmxM.34.3620	1.05	1.36	0.92
OG5_127022	60S ribosomal protein L12, putative ,60S ribosomal protein L12, putative ,60S ribosomal protein L12, putative ,60S ribosomal protein L12, putative ,60S ribosomal protein L12, putative ,60S ribosomal protein L12, putative ,60S ribosomal protein L12, putative ,60S ribosomal protein L12, putative	2	2	2	2	2	2	LaHO174_352040,LaHO174_242300	LtaP24.2370,LtaP35.2240	LmjF.24.2210,LmjF.35.2190	LinJ.24.2300,LinJ.35.2230	LbrM.24.2290,LbrM.34.2120	LmxM.24.2210,LmxM.34.2190	1.79	1.78	2
OG5_127023	mitochondrial processing peptide beta subunit, putative,metallo-peptidase, Clan ME, Family M16 ,mitochondrial processing peptide beta subunit, putative ,mitochondrial processing peptide beta subunit, putative,metallo-peptidase, Clan ME, Family M16 ,mitochondrial processing peptidase, beta subunit, putative,metallo-peptidase, Clan ME, Family M16 ,mitochondrial processing peptidase, beta subunit, p…	2	2	2	2	1	2	LaHO174_351300,LaHO174_010630	LtaP35.1450,LtaP01.0630	LmjF.01.0650,LmjF.35.1380	LinJ.01.0670,LinJ.35.1390	LbrM.34.1300	LmxM.01.0650,LmxM.34.1380	1.89	1.89	2.08
OG5_127024	protein kinase, putative ,protein kinase, putative ,protein kinase, putative ,protein kinase, putative	1	1	1	1	1	1	LaHO174_280510	LtaP28.0540	LmjF.28.0520	LinJ.28.0550	LbrM.28.0540	LmxM.28.0520	0.9	1.18	1.02
OG5_127025	60S ribosomal protein L34, putative ,60S ribosomal protein L34, putative ,60S ribosomal protein L34, putative ,60S ribosomal protein L34, putative ,60S ribosomal protein L34, putative ,60S ribosomal protein L34, putative ,60S ribosomal protein L34, putative ,60S ribosomal protein L34, putative	2	2	2	2	2	2	LaHO174_181330,LaHO174_3621240	LtaP18.1360,LtaP36.3860	LmjF.18.1400,LmjF.36.3740	LinJ.18.1380,LinJ.36.3930	LbrM.18.1430,LbrM.35.3980	LmxM.18.1400,LmxM.36.3740	1.96	1.59	1.86
OG5_127026	protein kinase, putative,serine/threonine-protein kinase Nek1, putative ,protein kinase, putative,serine/threonine-protein kinase Nek1, putative ,protein kinase, putative,serine/threonine-protein kinase Nek1, putative ,protein kinase, putative,serine/threonine-protein kinase Nek1, putative ,serine/threonine-protein kinase, putative ,serine/threonine-protein kinase, putative ,serine/threonine-prot…	3	3	3	3	3	3	LaHO174_320270,LaHO174_141480,LaHO174_211860	LtaP21.1830,LtaP14.1480,LtaP32.0270	LmjF.32.0260,LmjF.21.1565,LmjF.14.1410	LinJ.32.0270,LinJ.21.1870,LinJ.14.1510	LbrM.32.0330,LbrM.21.1750,LbrM.14.1600	LmxM.31.0260,LmxM.21.1565,LmxM.14.1410	2.98	2.88	2.74
OG5_127027	ribulose-5-phosphate 3-epimerase, putative ,ribulose-5-phosphate 3-epimerase, putative ,ribulose-5-phosphate 3-epimerase, putative ,ribulose-5-phosphate 3-epimerase, putative	1	1	1	1	1	1	LaHO174_331340	LtaP33.1720	LmjF.33.1570	LinJ.33.1660	LbrM.33.1830	LmxM.32.1570	0.95	1.48	1.1
OG5_127028	acyl carrier protein, putative ,acyl carrier protein, putative ,acyl carrier protein, putative ,acyl carrier protein, putative	1	1	1	1	1	1	LaHO174_270130	LtaP27.0280	LmjF.27.0290	LinJ.27.0300	LbrM.27.0300	LmxM.27.0290	1.03	1.11	1.2
OG5_127029	40S ribosomal protein S23, putative ,40S ribosomal protein S23, putative ,40S ribosomal protein S23, putative ,40S ribosomal protein S23, putative ,40S ribosomal protein S23, putative ,40S ribosomal protein S23, putative ,40S ribosomal protein S23, putative ,40S ribosomal protein S23, putative	2	2	2	2	2	2	LaHO174_211270,LaHO174_211280	LtaP21.1240,LtaP21.1230	LmjF.21.1060,LmjF.21.1070	LinJ.21.1300,LinJ.21.1310	LbrM.21.1290,LbrM.21.1300	LmxM.21.1060,LmxM.21.1070	2.08	1.69	2.01
OG5_127033	ribosomal protein L15, putative ,ribosomal protein L15, putative ,ribosomal protein L15, putative ,ribosomal protein L15, putative ,ribosomal protein L15, putative ,ribosomal protein L15, putative ,ribosomal protein L15, putative ,ribosomal protein L15, putative	3	2	2	2	2	2	LaHO174_351750,LaHO174_350020,LaHO174_3023250	LtaP35.0070,LtaP35.1940	LmjF.30.3650,LmjF.35.1910	LinJ.30.3710,LinJ.35.1890	LbrM.30.3680,LbrM.34.1810	LmxM.29.3650,LmxM.34.1910	1.75	1.59	1.96
OG5_127035	cytoplasmic l-asparaginase i-like protein ,cytoplasmic l-asparaginase i-like protein ,cytoplasmic l-asparaginase i-like protein ,cytoplasmic l-asparaginase i-like protein ,asparaginase-like protein ,asparaginase-like protein ,asparaginase-like protein ,asparaginase-like protein	2	2	2	2	2	2	LaHO174_150410,LaHO174_3621950	LtaP15.0390,LtaP36.4560	LmjF.15.0390,LmjF.36.4430	LinJ.15.0440,LinJ.36.4650	LbrM.15.0410,LbrM.35.4670	LmxM.15.0390,LmxM.36.4430	2	2.22	1.96
OG5_127036	phenylalanyl-tRNA synthetase alpha chain, putative ,phenylalanyl-tRNA synthetase alpha chain, putative ,phenylalanyl-tRNA synthetase alpha chain, putative ,phenylalanyl-tRNA synthetase alpha chain, putative	1	1	1	1	1	1	LaHO174_320920	LtaP32.0940	LmjF.32.0870	LinJ.32.0920	LbrM.32.0960	LmxM.31.0870	0.98	1	0.98
OG5_127037	monoglyceride lipase, putative ,monoglyceride lipase, putative ,monoglyceride lipase, putative ,monoglyceride lipase, putative	1	1	1	1	1	1	LaHO174_310890	LtaP31.1080	LmjF.31.1140	LinJ.31.1150	LbrM.31.1340	LmxM.30.1140	1.06	1.03	0.95
OG5_127038	hypothetical protein, unknown function ,hypothetical protein, unknown function ,hypothetical protein, unknown function ,hypothetical protein, unknown function ,hypothetical protein, conserved ,hypothetical protein, conserved ,hypothetical protein, conserved ,hypothetical protein, conserved ,hypothetical protein, conserved	2	2	3	2	2	2	LaHO174_280360,LaHO174_3622400	LtaP28.0390,LtaP36.5010	LmjF.28.0350,LmjF.36.4870,LmjF.36.4880	LinJ.28.0490,LinJ.36.5100	LbrM.28.0360,LbrM.35.5120	LmxM.28.0350,LmxM.36.4870	1.88	2.04	4.86
OG5_127039	40S ribosomal protein S8, putative ,40S ribosomal protein S8, putative ,40S ribosomal protein S8, putative ,40S ribosomal protein S8, putative ,40S ribosomal protein S8, putative ,40S ribosomal protein S8, putative ,40S ribosomal protein S8, putative ,40S ribosomal protein S8, putative	1	1	2	2	2	2	LaHO174_242140	LtaPcontig47-1	LmjF.24.2070,LmjF.24.2080	LinJ.24.2160,LinJ.24.2170	LbrM.24.2150,LbrM.24.2160	LmxM.24.2070,LmxM.24.2080	1.86	1	1.64
OG5_127040	hypothetical protein, conserved ,hypothetical protein, conserved ,hypothetical protein, conserved ,hypothetical protein, conserved	1	1	1	1	1	1	LaHO174_3021490	LtaP30.1580	LmjF.30.1540	LinJ.30.1550	LbrM.30.1590	LmxM.29.1540	1.06	1.18	1
OG5_127044	hypothetical protein, conserved ,hypothetical protein, conserved ,UDP-galactose transporter, putative ,hypothetical protein, conserved	1	1	1	1	1	1	LaHO174_220860	LtaP22.0970	LmjF.22.1010	LinJ.22.0830	LbrM.22.0910	LmxM.22.1010	1	0.85	1
OG5_127045	replication factor C, subunit 3, putative ,replication factor C, subunit 3, putative ,replication factor C, subunit 3, putative ,replication factor C, subunit 3, putative	1	1	1	1	1	1	LaHO174_353020	LtaP35.3290	LmjF.35.3250	LinJ.35.3300	LbrM.34.3160	LmxM.34.3250	1	0.93	0.85
OG5_127046	40S ribosomal protein S33, putative ,40S ribosomal protein S33, putative ,40S ribosomal protein S33, putative ,40S ribosomal protein S33, putative ,40S ribosomal protein S33, putative ,40S ribosomal protein S33, putative ,40S ribosomal protein S33, putative ,40S ribosomal protein S33, putative ,40S ribosomal protein S33, putative	0	2	2	3	2	2		LtaP26.1670,LtaP26.1660	LmjF.26.1630,LmjF.26.1640	LinJ.26.1610,LinJ.26.1620,LinJ.26.1630	LbrM.26.1650,LbrM.26.1660	LmxM.26.1630,LmxM.26.1640	0	1.96	2.12
OG5_127047	hypothetical protein, conserved ,hypothetical protein, conserved ,hypothetical protein, conserved ,hypothetical protein, conserved ,endosomal integral membrane protein, putative ,endosomal integral membrane protein, putative ,endosomal integral membrane protein, putative ,endosomal integral membrane protein, putative	2	2	2	2	2	2	LaHO174_291600,LaHO174_3010380	LtaP30.0420,LtaP29.1760	LmjF.29.1600,LmjF.30.0360	LinJ.29.1730,LinJ.30.0360	LbrM.29.1710,LbrM.30.0400	LmxM.08_29.1600,LmxM.29.0360	2.02	1.99	2.04
OG5_127049	p-nitrophenylphosphatase, putative ,p-nitrophenylphosphatase, putative ,p-nitrophenylphosphatase, putative ,p-nitrophenylphosphatase, putative ,p-nitrophenylphosphatase, putative	2	2	1	2	1	1	LaHO174_312010,LaHO174_312020	LtaP31.2770,LtaP31.2780	LmjF.31.2340	LinJ.31.2410,LinJ.31.2420	LbrM.31.2620	LmxM.30.2340	2	2.05	1.04
OG5_127050	ribosomal protein L1a, putative ,ribosomal protein L1a, putative ,ribosomal protein L1a, putative ,ribosomal protein L1a, putative ,ribosomal protein L1a, putative ,ribosomal protein L1a, putative ,ribosomal protein L1a, putative ,ribosomal protein L1a, putative ,ribosomal protein L1a, putative ,ribosomal protein L1a, putative	1	1	3	3	2	2	LaHO174_bin1990010	LtaP25.2080	LmjF.29.1070,LmjF.29.1080,LmjF.29.1090	LinJ.29.1160,LinJ.29.1170,LinJ.29.1180	LbrM.29.1150,LbrM.29.1180	LmxM.08_29.1090,LmxM.08_29.1070	1.08	4.77	4.25
OG5_127051	60S acidic ribosomal subunit protein, putative ,60S acidic ribosomal subunit protein, putative ,60S acidic ribosomal subunit protein, putative ,60S acidic ribosomal subunit protein ,60S acidic ribosomal subunit protein, putative ,60S acidic ribosomal subunit protein, putative ,60S acidic ribosomal subunit protein, putative ,	2	0	2	2	2	2	LaHO174_271270,LaHO174_bin1520010		LmjF.27.1380,LmjF.27.1390	LinJ.27.1300,LinJ.27.2480	LbrM.27.1520,LbrM.27.1530	LmxM.27.1380,LmxM.27.1390	2.02	0	1.98
OG5_127053	small ubiquitin protein, putative ,small ubiquitin protein, putative ,small ubiquitin protein, putative ,small ubiquitin protein, putative	1	1	1	1	1	1	LaHO174_080480	LtaP08.0450	LmjF.08.0470	LinJ.08.0480	LbrM.08.0500	LmxM.08.0470	0.97	0.96	0.96
OG5_127057	isocitrate dehydrogenase [NADP], mitochondrial precursor, putative ,isocitrate dehydrogenase [NADP], mitochondrial precursor, putative ,isocitrate dehydrogenase [NADP], mitochondrial precursor, putative ,isocitrate dehydrogenase [NADP], mitochondrial precursor, putative	1	1	1	1	1	1	LaHO174_100310	LtaP10.0280	LmjF.10.0290	LinJ.10.0310	LbrM.10.0310	LmxM.10.0290	0.86	1	1.04
OG5_127058	rrp44p homologue, putative ,rrp44p homologue, putative ,rrp44p homologue, putative ,rrp44p homologue, putative	1	1	1	1	1	1	LaHO174_280310	LtaP28.0340	LmjF.28.0330	LinJ.28.0470	LbrM.28.0340	LmxM.28.0330	0.97	0.97	0.94
OG5_127059	hypothetical protein, conserved ,hypothetical protein, conserved ,hypothetical protein, conserved ,hypothetical protein, conserved	0	1	1	1	1	1		LtaP29.0920	LmjF.29.0865	LinJ.29.0910	LbrM.29.0900	LmxM.08_29.0865	0	1.51	1.14
OG5_127061	vacuolar ATP synthase subunit b, putative ,vacuolar ATP synthase subunit b, putative ,vacuolar ATP synthase subunit b, putative ,vacuolar ATP synthase subunit b, putative	1	1	1	1	1	1	LaHO174_282480	LtaP28.2510	LmjF.28.2430	LinJ.28.2610	LbrM.28.2630	LmxM.28.2430	1.11	1	1.1
OG5_127062	hypothetical protein, conserved ,hypothetical protein, conserved ,hypothetical protein, conserved ,hypothetical protein, conserved	1	1	1	1	1	1	LaHO174_342510	LtaP34.3100	LmjF.34.3190	LinJ.34.2970	LbrM.20.2770	LmxM.33.3190	0.97	1	0.45
OG5_127063	cell cycle associated protein MOB1, putative ,cell cycle associated protein MOB1, putative ,cell cycle associated protein MOB1, putative ,cell cycle associated protein MOB1, putative	1	1	1	1	1	1	LaHO174_060940	LtaP06.0930	LmjF.06.0960	LinJ.06.0990	LbrM.06.0940	LmxM.06.0960	0.91	1.24	1.08
OG5_127064	40S ribosomal protein S5 ,40S ribosomal protein S5 ,40S ribosomal protein S5 ,40S ribosomal protein S5 ,40S ribosomal protein S5 ,40S ribosomal protein S5	2	1	2	1	1	2	LaHO174_110850,LaHO174_110860	LtaP35.0080	LmjF.11.0960,LmjF.11.0970	LinJ.11.0960	LbrM.11.0760	LmxM.11.0960,LmxM.11.0970	2.05	1.21	2.1
OG5_127067	thimet oligopeptidase, putative,metallo-peptidase, Clan MA(E), Family M3 ,thimet oligopeptidase, putative,metallo-peptidase, Clan MA(E), Family M3 ,thimet oligopeptidase, putative,metallo-peptidase, Clan MA(E), Family M3 ,peptidyl dipeptidase, putative,metallo-peptidase, Clan MA(E), Family M3 ,dipeptylcarboxypeptidase ,peptidyl dipeptidase, putative,metallo-peptidase, Clan MA(E), Family M3 ,dipep…	2	4	4	3	9	2	LaHO174_261370,LaHO174_bin730010	LtaP15.0670,LtaP26.1600,LtaPcontig00076-1,LtaP27.2700	LmjF.26.1570,LmjF.01.0830,LmjF.02.0740,LmjF.27.2660	LinJ.26.1550,LinJ.02.0710,LinJ.01.0850	LbrM.27.2760,LbrM.27.2800,LbrM.27.2820,LbrM.27.2840,LbrM.26.1590,LbrM.27.2780,LbrM.27.2770,LbrM.27.1640,LbrM.27.1650	LmxM.26.1570,LmxM.02.0740	3.28	6.37	4.28
OG5_127068	katanin-like protein,serine peptidase, Clan SJ, family S16, putative ,katanin-like protein,serine peptidase, Clan SJ, family S16, putative ,katanin-like protein,serine peptidase, Clan SJ, family S16, putative ,katanin-like protein,serine peptidase, Clan SJ, family S16, putative	1	1	1	1	1	1	LaHO174_150520	LtaP15.0480	LmjF.15.0500	LinJ.15.0520	LbrM.15.0500	LmxM.15.0500	1.02	0.84	1.02
OG5_127070	ubiquitin-activating enzyme e1, putative ,ubiquitin-activating enzyme e1, putative ,ubiquitin-activating enzyme e1, putative ,ubiquitin-activating enzyme e1, putative	1	1	1	1	1	1	LaHO174_230830	LtaP23.0820	LmjF.23.0550	LinJ.23.0710	LbrM.23.0700	LmxM.23.0550	1.01	0.96	1.08
OG5_127071	OSM3-like kinesin, putative ,OSM3-like kinesin, putative ,OSM3-like kinesin, putative ,OSM3-like kinesin, putative ,kinesin, putative ,kinesin, putative ,kinesin, putative ,kinesin, putative ,OSM3-like kinesin, putative ,OSM3-like kinesin, putative ,OSM3-like kinesin, putative ,OSM3-like kinesin, putative	3	3	3	3	3	3	LaHO174_320710,LaHO174_170830,LaHO174_251900	LtaP17.0870,LtaP32.0730,LtaP25.2060	LmjF.32.0680,LmjF.25.1970,LmjF.17.0800	LinJ.32.0710,LinJ.25.2050,LinJ.17.0890	LbrM.32.0760,LbrM.25.1530,LbrM.17.0810	LmxM.31.0680,LmxM.25.1970,LmxM.17.0800	3.04	3.77	3.04
OG5_127072	ribosomal protein l35a, putative ,ribosomal protein l35a, putative ,ribosomal protein l35a, putative ,ribosomal protein l35a, putative ,ribosomal protein l35a, putative ,ribosomal protein l35a, putative ,ribosomal protein l35a, putative ,ribosomal protein l35a, putative	2	2	2	2	2	2	LaHO174_100040,LaHO174_341750	LtaP10.0040,LtaP34.2340	LmjF.10.0070,LmjF.34.2470	LinJ.10.0050,LinJ.34.2240	LbrM.10.0070,LbrM.20.1970	LmxM.10.0070,LmxM.33.2470	2.03	1.7	2.04
OG5_127073	hypothetical protein, conserved ,hypothetical protein, conserved ,hypothetical protein, conserved ,hypothetical protein, conserved	1	1	1	1	1	1	LaHO174_3010030	LtaP30.0060	LmjF.30.0010	LinJ.30.0010	LbrM.30.0020	LmxM.29.0010	0.9	1.04	1.02
OG5_127074	spermidine synthase, putative ,spermidine synthase, putative ,spermidine synthase ,spermidine synthase, putative	1	1	1	1	1	1	LaHO174_040600	LtaP04.0570	LmjF.04.0580	LinJ.04.0570	LbrM.04.0630	LmxM.04.0580	1.03	1.04	1.04
OG5_127075	hypothetical protein, conserved ,hypothetical protein, conserved ,hypothetical protein, conserved ,hypothetical protein, conserved	1	1	1	1	1	1	LaHO174_251960	LtaP25.2150	LmjF.25.2030	LinJ.25.2110	LbrM.25.1590	LmxM.25.2030	1.09	1.04	0.92
OG5_127076	NAD synthase, putative ,NAD synthase, putative ,NAD synthase, putative ,NAD synthase, putative	1	1	1	1	1	1	LaHO174_321720	LtaP32.1780	LmjF.32.1670	LinJ.32.1750	LbrM.32.1840	LmxM.31.1670	0.87	1.1	0.98
OG5_127077	ATP synthase F1 subunit gamma protein ,ATP synthase F1 subunit gamma protein, putative ,ATP synthase F1 subunit gamma protein, putative ,ATP synthase F1 subunit gamma protein, putative	1	1	1	1	1	1	LaHO174_212120	LtaP21.2100	LmjF.21.1770	LinJ.21.2140	LbrM.33.0830	LmxM.21.1770	1.06	1.19	0.92
OG5_127078	hypothetical protein, conserved ,hypothetical protein, conserved ,hypothetical protein, conserved ,hypothetical protein, conserved	1	1	1	1	1	1	LaHO174_290960	LtaP29.1010	LmjF.29.0900	LinJ.29.0980	LbrM.29.0970	LmxM.08_29.0900	1.12	1.32	1.12
OG5_127079	dolicholphosphate-mannose synthase ,dolicholphosphate-mannose synthase ,dolicholphosphate-mannose synthase ,dolichyl-phosphate beta-D-mannosyltransferase precursor, conserved	1	1	1	1	1	1	LaHO174_3610200	LtaP36.0200	LmjF.36.0220	LinJ.36.0240	LbrM.35.0300	LmxM.36.0220	1.05	0.96	1.16
OG5_127080	40S ribosomal protein S19 protein ,40S ribosomal protein S19 protein, putative ,40S ribosomal protein S19 protein, putative ,40S ribosomal protein S19 protein, putative ,40S ribosomal protein S19-like protein ,40S ribosomal protein S19-like protein ,40S ribosomal protein S19-like protein ,40S ribosomal protein S19 protein, putative	2	2	2	2	2	2	LaHO174_342100,LaHO174_292770	LtaP34.2690,LtaP29.3070	LmjF.34.2780,LmjF.29.2860	LinJ.34.2620,LinJ.29.2970	LbrM.03.0920,LbrM.20.2340	LmxM.33.2780,LmxM.08_29.2860	1.79	1.85	1.68
OG5_127081	beta-adaptin, putative ,beta-adaptin, putative ,beta-adaptin, putative ,beta-adaptin, putative	1	1	1	1	1	1	LaHO174_3624370	LtaP36.7020	LmjF.36.6770	LinJ.36.7080	LbrM.35.7120	LmxM.36.6770	1.05	1.04	0.88
OG5_127082	pyruvate phosphate dikinase, putative ,pyruvate phosphate dikinase, putative ,pyruvate phosphate dikinase, putative ,pyruvate phosphate dikinase, putative	1	1	1	1	1	1	LaHO174_110890	LtaP11.0970	LmjF.11.1000	LinJ.11.1000	LbrM.11.0800	LmxM.11.1000	0.92	0.96	0.92
OG5_127088	hypothetical protein, unknown function ,phosphatidic acid phosphatase protein-like protein ,hypothetical protein, unknown function ,hypothetical protein, unknown function ,hypothetical protein, unknown function	1	1	1	1	1	2	LaHO174_180440	LtaP18.0450	LmjF.18.0430	LinJ.18.0430	LbrM.18.0800	LmxM.19.1351,LmxM.18.0430	0.88	0.93	0.84
OG5_127089	40S ribosomal protein S13, putative ,40S ribosomal protein S13, putative ,40S ribosomal protein S13, putative ,40S ribosomal protein S13, putative ,40S ribosomal protein S13, putative ,40S ribosomal protein S13, putative ,40S ribosomal protein S13, putative ,40S ribosomal protein S13, putative	2	1	2	2	2	2	LaHO174_332950,LaHO174_190500	LtaP19.0390	LmjF.19.0390,LmjF.33.3150	LinJ.19.0390,LinJ.33.3300	LbrM.19.0710,LbrM.33.3420	LmxM.19.0390,LmxM.32.3150	1.78	0.62	1.92
OG5_127090	60S ribosomal protein L5, putative ,60S ribosomal protein L5, putative ,60S ribosomal protein L5, putative ,60S ribosomal protein L5, putative ,60S ribosomal protein L5, putative ,60S ribosomal protein L5, putative ,60S ribosomal protein L5, putative ,60S ribosomal protein L5, putative ,60S ribosomal protein L5, putative ,60S ribosomal protein L5, putative	1	1	3	2	2	3	LaHO174_350030	LtaP35.0100	LmjF.35.1890,LmjF.35.1880,LmjF.35.1900	LinJ.35.1870,LinJ.35.1880	LbrM.34.1790,LbrM.34.1800	LmxM.34.1880,LmxM.34.1890,LmxM.34.1900	3.03	3.61	2.54
OG5_127091	hypothetical protein, conserved ,hypothetical protein, conserved ,hypothetical protein, conserved ,hypothetical protein, conserved ,hypothetical protein, conserved	1	1	1	2	1	1	LaHO174_070610	LtaP07.0640	LmjF.07.0590	LinJ.07.0650,LinJ.07.0640	LbrM.07.0650	LmxM.07.0590	1.08	1.04	1
OG5_127093	D-lactate dehydrogenase-like protein ,D-lactate dehydrogenase-like protein ,D-lactate dehydrogenase-like protein ,D-lactate dehydrogenase-like protein ,D-lactate dehydrogenase-like protein ,D-lactate dehydrogenase-like protein ,	1	2	2	2	1	2	LaHO174_271830	LtaP27.2110,LtaP29.0290	LmjF.27.2020,LmjF.29.0280	LinJ.27.1940,LinJ.29.0290	LbrM.27.2200	LmxM.27.2020,LmxM.08_29.0280	2.17	1.95	2.06
OG5_127096	tryptophanyl-tRNA synthetase, putative ,tryptophanyl-tRNA synthetase, putative ,tryptophanyl-tRNA synthetase, putative ,tryptophanyl-tRNA synthetase, putative ,tryptophanyl-tRNA synthetase, putative ,tryptophanyl-tRNA synthetase, putative ,tryptophanyl-tRNA synthetase, putative ,tryptophanyl-tRNA synthetase, putative	2	2	2	2	2	2	LaHO174_290060,LaHO174_230350	LtaP29.0060,LtaP23.0360	LmjF.29.0060,LmjF.23.0300	LinJ.23.0340,LinJ.29.0060	LbrM.23.0330,LbrM.29.0070	LmxM.23.0300,LmxM.08_29.0060	1.97	2.06	1.88
OG5_127098	DNA repair and recombination protein RAD54, putative ,DNA repair and recombination protein RAD54, putative ,DNA repair and recombination protein RAD54, putative ,DNA repair and recombination protein RAD54, putative	1	1	1	1	1	1	LaHO174_240720	LtaP24.0830	LmjF.24.0760	LinJ.24.0770	LbrM.24.0770	LmxM.24.0760	1.05	1	0.94
OG5_127099	ATPase beta subunit, putative ,ATPase beta subunit, putative ,ATPase beta subunit, putative ,ATPase beta subunit, putative ,ATPase beta subunit, putative , ,ATPase beta subunit, putative	1	1	2	2	1	2	LaHO174_350310	LtaP35.0410	LmjF.25.1170,LmjF.25.1180	LinJ.25.1210,LinJ.25.2580	LbrM.25.1150	LmxM.25.1170,LmxM.25.1180	2.83	1.61	1.92
OG5_127100	proteasome beta 5 subunit, putative ,proteasome beta 5 subunit, putative ,proteasome beta 5 subunit, putative ,proteasome beta 5 subunit, putative	1	1	1	1	1	1	LaHO174_3611680	LtaP36.1640	LmjF.36.1650	LinJ.36.1730	LbrM.35.1840	LmxM.36.1650	0.94	0.71	0.88
OG5_127102	pretranslocation protein, alpha subunit, putative,SEC61-like (pretranslocation process) protein, putative ,pretranslocation protein, alpha subunit, putative,SEC61-like (pretranslocation process) protein, putative ,pretranslocation protein, alpha subunit, putative,SEC61-like (pretranslocation process) protein, putative ,pretranslocation protein, alpha subunit, putative,SEC61-like (pretranslocation…	1	1	1	1	1	1	LaHO174_110940	LtaP11.1020	LmjF.11.1050	LinJ.11.1050	LbrM.11.0850	LmxM.11.1050	0.94	1.08	0.92
OG5_127103	ribosomal protein L11, putative ,ribosomal protein L11, putative ,ribosomal protein L11, putative ,ribosomal protein L11, putative	1	1	1	1	1	1	LaHO174_272000	LtaP27.2290	LmjF.27.2220	LinJ.27.2140	LbrM.27.2400	LmxM.27.2220	1.03	1.04	1.06
OG5_127104	poly(A) polymerase, putative,polynucleotide adenylyltransferase, putative ,poly(A) polymerase, putative,polynucleotide adenylyltransferase, putative ,poly(A) polymerase, putative,polynucleotide adenylyltransferase, putative ,poly(A) polymerase, putative,polynucleotide adenylyltransferase, putative	1	1	1	1	1	1	LaHO174_141220	LtaP14.1230	LmjF.14.1180	LinJ.14.1260	LbrM.14.1350	LmxM.14.1180	0.93	0.92	0.92
OG5_127105	UDP-GlcNAc:PI a1-6 GlcNAc-transferase ,UDP-GlcNAc:PI a1-6 GlcNAc-transferase ,N-acetylglucosaminyl-phosphatidylinositol biosynthetic protein, putative ,UDP-GlcNAc:PI a1-6 GlcNAc-transferase	1	1	1	1	1	1	LaHO174_331460	LtaP33.1820	LmjF.33.1670	LinJ.33.1770	LbrM.33.1940	LmxM.32.1670	1.1	1.26	1.1
OG5_127106	succinyl-CoA synthetase alpha subunit, putative ,succinyl-CoA synthetase alpha subunit, putative ,succinyl-CoA synthetase alpha subunit, putative ,succinyl-CoA synthetase alpha subunit, putative ,succinyl-CoA synthetase alpha subunit, putative ,succinyl-CoA synthetase alpha subunit, putative ,succinyl-CoA synthetase alpha subunit, putative ,succinyl-CoA synthetase alpha subunit, putative	0	1	2	2	2	2		LtaP24.1920	LmjF.25.2130,LmjF.25.2140	LinJ.25.2220,LinJ.25.2230	LbrM.25.1700,LbrM.25.1710	LmxM.25.2130,LmxM.25.2140	0	1.44	1.66
OG5_127107	serine/threonine-protein kinase, putative,protein kinase, putative ,serine/threonine-protein kinase, putative,protein kinase, putative ,serine/threonine-protein kinase, putative,protein kinase, putative ,serine/threonine-protein kinase, putative,protein kinase, putative	1	1	1	1	1	1	LaHO174_3023160	LtaP30.3620	LmjF.30.3580	LinJ.30.3640	LbrM.30.3610	LmxM.29.3580	0.98	1.11	1
OG5_127109	GDP-mannose pyrophosphorylase ,GDP-mannose pyrophosphorylase ,GDP-mannose pyrophosphorylase ,mannose-1-phosphate guanyltransferase	1	1	1	1	1	1	LaHO174_230120	LtaP23.0120	LmjF.23.0110	LinJ.23.0120	LbrM.23.0120	LmxM.23.0110	1.02	0.96	1.06
OG5_127110	mitochondrial carrier protein, putative ,mitochondrial carrier protein, putative ,mitochondrial carrier protein, putative ,mitochondrial carrier protein, putative ,mitochondrial carrier protein, putative , ,mitochondrial carrier protein-like protein ,mitochondrial carrier protein-like protein ,mitochondrial carrier protein-like protein ,mitochondrial carrier protein-like protein ,mitochondrial ca…	3	3	3	3	3	4	LaHO174_321180,LaHO174_321190,LaHO174_353100	LtaP32.1200,LtaP32.1210,LtaP35.3370	LmjF.35.3330,LmjF.32.1120,LmjF.32.1110	LinJ.35.3380,LinJ.32.1180,LinJ.32.1170	LbrM.32.1210,LbrM.34.3240,LbrM.32.1220	LmxM.34.3330,LmxM.34.3330a,LmxM.31.1120,LmxM.31.1110	2.98	2.89	2.9
OG5_127111	AUT2/APG4/ATG4 cysteine peptidase, putative ,AUT2/APG4/ATG4 cysteine peptidase, putative ,AUT2/APG4/ATG4 cysteine peptidase, putative ,AUT2/APG4/ATG4 cysteine peptidase, putative,cysteine peptidase, Clan CA, family C54, putative	1	1	1	1	1	1	LaHO174_323830	LtaP32.4060	LmjF.32.3890	LinJ.32.4040	LbrM.32.4130	LmxM.31.3890	1.03	1.17	1
OG5_127112	alanine aminotransferase ,alanine aminotransferase ,alanine aminotransferase ,alanine aminotransferase, putative	1	1	1	1	1	1	LaHO174_120610	LtaP12.0650	LmjF.12.0630	LinJ.12.0580	LbrM.12.0630	LmxM.12.0630	1.01	0.96	0.92
OG5_127113	DNA topoisomerase ii ,DNA topoisomerase ii ,DNA topoisomerase ii ,DNA topoisomerase ii	1	1	1	1	1	1	LaHO174_282340	LtaP28.2360	LmjF.28.2280	LinJ.28.2450	LbrM.28.2480	LmxM.28.2280	1.08	1	1.06
OG5_127114	60S ribosomal protein L10a, putative ,60S ribosomal protein L10a, putative ,60S ribosomal protein L10a, putative ,60S ribosomal protein L10a, putative ,60S ribosomal protein L10a, putative ,60S ribosomal protein L10a, putative ,60S ribosomal protein L10a, putative ,60S ribosomal protein L10a, putative	1	1	2	2	2	2	LaHO174_3621260	LtaP36.3890	LmjF.18.0620,LmjF.36.3760	LinJ.18.0630,LinJ.36.3950	LbrM.18.0700,LbrM.35.4000	LmxM.18.0620,LmxM.36.3760	1.62	2.18	2.12
OG5_127117	transcription activator,DNA-dependent ATPase, putative ,transcription activator,DNA-dependent ATPase, putative ,transcription activator,DNA-dependent ATPase, putative ,transcription activator,DNA-dependent ATPase, putative	1	1	1	1	1	1	LaHO174_331500	LtaP33.1860	LmjF.33.1700	LinJ.33.1800	LbrM.33.1970	LmxM.32.1700	1.05	1.11	1.18
OG5_127118	cofilin-like protein ,ADF/Cofilin ,ADF/Cofilin ,cofilin-like protein	1	2	1	1	1	1	LaHO174_290520	LtaP29.0520,LtaP29.1100	LmjF.29.0510	LinJ.29.0520	LbrM.29.0450	LmxM.08_29.0510	1	1.05	1.12
OG5_127120	hypothetical protein, conserved ,diacylglycerol acyltransferase, putative ,diacylglycerol acyltransferase, putative ,diacylglycerol acyltransferase, putative	1	1	1	1	1	1	LaHO174_251550	LtaP25.1700	LmjF.25.1630	LinJ.25.1690	LbrM.25.2380	LmxM.25.1630	1.03	0.92	1.04
OG5_127121	glucose-6-phosphate 1-dehydrogenase, putative ,glucose-6-phosphate 1-dehydrogenase, putative ,glucose-6-phosphate dehydrogenase ,glucose-6-phosphate 1-dehydrogenase, putative	1	1	1	1	1	1	LaHO174_340080	LtaP34.0110	LmjF.34.0080	LinJ.34.0080	LbrM.20.0160	LmxM.33.0080	1.03	1.15	1.04
OG5_127122	hypothetical protein, conserved ,hypothetical protein, conserved ,hypothetical protein, conserved ,hypothetical protein, conserved	1	1	1	1	1	1	LaHO174_060130	LtaP06.0100	LmjF.06.0130	LinJ.06.0130	LbrM.06.0110	LmxM.06.0130	1.03	1.08	0.96
OG5_127123	copine i-like protein ,copine i-like protein ,copine i-like protein ,copine i-like protein	0	0	1	1	1	1			LmjF.28.1190	LinJ.28.1300	LbrM.28.1290	LmxM.28.1190	0	0	1.06
OG5_127125	hypothetical protein, conserved ,hypothetical protein, conserved ,hypothetical protein, conserved ,hypothetical protein, conserved ,tyrosyl or methionyl-tRNA synthetase-like protein ,tyrosyl or methionyl-tRNA synthetase-like protein ,tyrosyl or methionyl-tRNA synthetase-like protein ,tyrosyl or methionyl-tRNA synthetase-like protein	2	2	2	2	2	2	LaHO174_220380,LaHO174_161020	LtaP22.0460,LtaP16.1110	LmjF.22.0470,LmjF.16.1130	LinJ.22.0350,LinJ.16.1170	LbrM.22.0420,LbrM.16.1160	LmxM.22.0470,LmxM.16.1130	2.16	1.84	2.02
OG5_127126	translation initiation factor IF-2, putative ,translation initiation factor IF-2, putative ,translation initiation factor IF-2, putative ,translation initiation factor IF-2, putative	1	1	1	1	1	1	LaHO174_221070	LtaP22.1190	LmjF.22.1240	LinJ.22.1060	LbrM.22.1120	LmxM.22.1240	1.02	0.8	0.96
OG5_127127	eukaryotic translation initiation factor 1A, putative ,eukaryotic translation initiation factor 1A, putative ,eukaryotic translation initiation factor 1A, putative ,eukaryotic translation initiation factor 1A, putative	1	1	1	1	1	1	LaHO174_bin2020010	LtaPcontig111-1	LmjF.16.0140	LinJ.16.0150	LbrM.16.0150	LmxM.16.0140	1.1	1	0.94
OG5_127128	60S ribosomal protein L13, putative ,60S ribosomal protein L13, putative ,60S ribosomal protein L13, putative ,60S ribosomal protein L13, putative ,60S ribosomal protein L13, putative ,60S ribosomal protein L13, putative ,60S ribosomal protein L13, putative ,60S ribosomal protein L13, putative	1	1	2	2	2	2	LaHO174_292380	LtaP29.2670	LmjF.29.2460,LmjF.29.2470	LinJ.29.2570,LinJ.29.2580	LbrM.29.2430,LbrM.29.2440	LmxM.08_29.2460,LmxM.08_29.2461	1.93	1.51	1.67
OG5_127129	3-mercaptopyruvate sulfurtransferase ,3-mercaptopyruvate sulfurtransferase ,3-mercaptopyruvate sulfurtransferase ,mercaptopyruvate sulfurtransferase	1	1	1	1	1	1	LaHO174_bin820170	LtaP05.1050	LmjF.05.0970	LinJ.05.0970	LbrM.05.0970	LmxM.05.0970	1.98	0.94	1.06
OG5_127130	60S ribosomal protein L18a, putative ,60S ribosomal protein L18a, putative ,60S ribosomal protein L18a, putative ,60S ribosomal protein L18a, putative ,60S ribosomal protein L18a, putative ,60S ribosomal protein L18a, putative ,60S ribosomal protein L18a, putative ,60S ribosomal protein L18a, putative	2	2	2	2	2	2	LaHO174_320930,LaHO174_350560	LtaP35.0730,LtaP32.0950	LmjF.32.0880,LmjF.35.0600	LinJ.32.0930,LinJ.35.0600	LbrM.32.0970,LbrM.34.0600	LmxM.31.0880,LmxM.34.0600	1.79	1.62	1.8
OG5_127131	serine/threonine protein phosphatase, putative ,serine/threonine protein phosphatase, putative ,serine/threonine protein phosphatase, putative ,serine/threonine protein phosphatase, putative ,serine/threonine protein phosphatase 2B catalytic subunit A2, putative ,serine/threonine protein phosphatase 2B catalytic subunit A2, putative ,serine/threonine protein phosphatase 2B catalytic subunit A2, p…	2	2	2	2	2	2	LaHO174_262390,LaHO174_3612020	LtaP26.2680,LtaP36.1980	LmjF.26.2530,LmjF.36.1980	LinJ.26.2560,LinJ.36.2090	LbrM.26.2470,LbrM.35.2200	LmxM.26.2530,LmxM.36.1980	2.16	2.47	2.02
OG5_127132	40S ribosomal protein L14, putative ,40S ribosomal protein L14, putative ,40S ribosomal protein L14, putative ,40S ribosomal protein L14, putative ,40S ribosomal protein L14, putative ,40S ribosomal protein L14, putative ,40S ribosomal protein L14, putative ,40S ribosomal protein L14, putative	0	1	2	2	2	2		LtaPcontig470-1	LmjF.22.1520,LmjF.22.1560	LinJ.22.1370,LinJ.22.1410	LbrM.22.1420,LbrM.22.1460	LmxM.22.1520,LmxM.22.1560	0	1.23	1.98
OG5_127133	ribosomal protein L3-like protein ,ribosomal protein L3-like protein ,ribosomal protein L3-like protein ,ribosomal protein L3-like protein	1	1	1	1	1	1	LaHO174_290030	LtaP29.0030	LmjF.29.0030	LinJ.29.0030	LbrM.29.0040	LmxM.08_29.0030	1.01	1.24	0.98
OG5_127134	60S Ribosomal protein L36, putative ,60S Ribosomal protein L36, putative ,60S Ribosomal protein L36, putative ,60S Ribosomal protein L36, putative ,60S Ribosomal protein L36, putative ,60S Ribosomal protein L36, putative ,60S Ribosomal protein L36, putative ,60S Ribosomal protein L36, putative	2	2	2	2	2	2	LaHO174_351760,LaHO174_210780	LtaP35.1950,LtaP21.0740	LmjF.21.0730,LmjF.35.1920	LinJ.21.0800,LinJ.35.1900	LbrM.21.0800,LbrM.34.1820	LmxM.21.0730,LmxM.34.1920	1.97	1.71	2.06
OG5_127137	40S ribosomal protein S10, putative ,40S ribosomal protein S10, putative ,40S ribosomal protein S10, putative ,40S ribosomal protein S10, putative ,40S ribosomal protein S10, putative ,40S ribosomal protein S10, putative ,40S ribosomal protein S10, putative ,40S ribosomal protein S10, putative	1	1	2	2	2	2	LaHO174_3610960	LtaP36.1250	LmjF.36.0980,LmjF.36.0990	LinJ.36.1040,LinJ.36.1050	LbrM.35.1100,LbrM.35.1110	LmxM.36.0980,LmxM.36.0990	1.95	1.54	1.67
OG5_127138	ribosomal protein S26, putative ,ribosomal protein S26, putative ,ribosomal protein S26, putative ,ribosomal protein S26, putative ,ribosomal protein S26, putative ,ribosomal protein S26, putative ,ribosomal protein S26, putative ,ribosomal protein S26, putative	2	2	2	2	2	2	LaHO174_bin1820120,LaHO174_280530	LtaP30.3230,LtaP28.0560	LmjF.28.0540,LmjF.30.3200	LinJ.28.0570,LinJ.30.3240	LbrM.28.0560,LbrM.30.3230	LmxM.28.0540,LmxM.29.3200	1.79	1.46	1.74
OG5_127140	alcohol dehydrogenase, putative ,alcohol dehydrogenase, putative ,alcohol dehydrogenase, putative ,alcohol dehydrogenase, putative	0	1	1	1	1	1		LtaP30.2110	LmjF.30.2090	LinJ.30.2100	LbrM.30.2040	LmxM.29.2090	0	1.36	0.88
OG5_127141	serine/threonine protein phosphatase, putative ,serine/threonine protein phosphatase, putative ,serine/threonine protein phosphatase, putative	1	1	1	1	0	1	LaHO174_251200	LtaP25.1360	LmjF.25.1320	LinJ.25.1360		LmxM.25.1320	1.04	0.96	1.08
OG5_127142	hypothetical protein, conserved ,hypothetical protein, conserved ,hypothetical protein, conserved ,hypothetical protein, conserved ,hypothetical protein, conserved ,hypothetical protein, conserved ,hypothetical protein, conserved ,hypothetical protein, conserved	2	2	2	2	2	2	LaHO174_342330,LaHO174_3624270	LtaP34.2950,LtaP36.6910	LmjF.34.3050,LmjF.36.6670	LinJ.34.2880,LinJ.36.6980	LbrM.20.2630,LbrM.35.7030	LmxM.33.3050,LmxM.36.6670	2.07	1.85	2.18
OG5_127143	fructose-1,6-bisphosphate aldolase ,fructose-1,6-bisphosphate aldolase ,fructose-1,6-bisphosphate aldolase ,fructose-1,6-bisphosphate aldolase	1	1	1	1	1	1	LaHO174_3611240	LtaP36.1240	LmjF.36.1260	LinJ.36.1320	LbrM.35.1390	LmxM.36.1260	0.87	0.89	0.96
OG5_127144	DNA repair protein-like protein ,DNA repair protein-like protein ,DNA repair protein-like protein ,DNA repair protein-like protein ,DNA repair protein, putative ,DNA repair protein, putative ,DNA repair protein, putative ,DNA repair protein, putative	2	2	2	2	2	2	LaHO174_280740,LaHO174_281860	LtaP28.0790,LtaP28.1880	LmjF.28.1830,LmjF.28.0760	LinJ.28.1950,LinJ.28.0810	LbrM.28.2000,LbrM.28.0790	LmxM.28.1830,LmxM.28.0760	2.03	2.21	2.08
OG5_127145	mitochondrial malate dehydrogenase ,mitochondrial malate dehydrogenase ,mitochondrial malate dehydrogenase ,malate dehydrogenase, putative ,glycosomal malate dehydrogenase ,glycosomal malate dehydrogenase ,glycosomal malate dehydrogenase ,glycosomal malate dehydrogenase ,malate dehydrogenase ,malate dehydrogenase ,malate dehydrogenase ,malate dehydrogenase	3	3	3	3	3	3	LaHO174_340140,LaHO174_340160,LaHO174_190670	LtaP34.0190,LtaP34.0170,LtaP19.0680	LmjF.34.0160,LmjF.19.0710,LmjF.34.0140	LinJ.34.0170,LinJ.19.0710,LinJ.34.0150	LbrM.20.0010,LbrM.19.1020,LbrM.20.0030	LmxM.33.0160,LmxM.19.0710,LmxM.33.0140	2.71	2.59	2.94
OG5_127146	CCR4 associated factor, putative ,CCR4 associated factor, putative ,CCR4 associated factor, putative ,CCR4 associated factor, putative	1	1	1	1	1	1	LaHO174_221440	LtaP22.1600	LmjF.22.1630	LinJ.22.1480	LbrM.22.1540	LmxM.22.1630	1.06	1.29	1.08
OG5_127148	hypothetical protein, conserved ,hypothetical protein, conserved ,hypothetical protein, conserved ,hypothetical protein, conserved	0	0	1	1	1	1			LmjF.30.0950	LinJ.30.1010	LbrM.30.1070	LmxM.29.0950	0	0	0.9
OG5_127149	ribonuclease L inhibitor, putative,ATP-binding cassette sub-family E, putative ,ATP-binding cassette protein subfamily E, member 1, putative ,ATP-binding cassette protein subfamily E, member 1, putative ,ribonuclease L inhibitor, putative,ATP-binding cassette sub-family E, putative	1	1	1	1	1	1	LaHO174_210750	LtaP21.0710	LmjF.21.0710	LinJ.21.0770	LbrM.21.0770	LmxM.21.0710	1.08	1.15	1.2
OG5_127151	hypothetical protein, conserved ,hypothetical protein, conserved ,hypothetical protein, conserved ,hypothetical protein, conserved	1	1	1	1	1	1	LaHO174_141230	LtaP14.1240	LmjF.14.1190	LinJ.14.1270	LbrM.14.1360	LmxM.14.1190	0.95	0.85	0.84
OG5_127152	GMP synthase, putative,glutamine amidotransferase, putative ,GMP synthase, putative,glutamine amidotransferase, putative ,GMP synthase, putative,glutamine amidotransferase, putative ,GMP synthase, putative,glutamine amidotransferase, putative	1	1	1	1	1	1	LaHO174_220070	LtaP22.0110	LmjF.22.0110	LinJ.22.0013	LbrM.22.0110	LmxM.22.0110	0.95	1	0.94
OG5_127153	ubiquitin-conjugating enzyme-like protein ,ubiquitin-conjugating enzyme-like protein ,ubiquitin-conjugating enzyme-like protein ,ubiquitin-conjugating enzyme-like protein	1	1	1	1	1	1	LaHO174_220510	LtaP22.0590	LmjF.22.0610	LinJ.22.0480	LbrM.22.0550	LmxM.22.0610	0.97	1.54	1.02
OG5_127154	prolyl-tRNA synthetase, putative,bifunctional aminoacyl-tRNA synthetase, putative ,prolyl-tRNA synthetase, putative,bifunctional aminoacyl-tRNA synthetase, putative ,prolyl-tRNA synthetase, putative,bifunctional aminoacyl-tRNA synthetase, putative ,prolyl-tRNA synthetase, putative,bifunctional aminoacyl-tRNA synthetase, putative ,prolyl-tRNA synthetase, putative,bifunctional aminoacyl-tRNA synthe…	2	3	2	2	1	2	LaHO174_181190,LaHO174_bin1170010	LtaP29.2400,LtaP18.1190,LtaP18.1200	LmjF.18.1210,LmjF.18.1220	LinJ.18.1220,LinJ.18.1230	LbrM.18.1310	LmxM.18.1210,LmxM.18.1220	1.97	3.81	1.94
OG5_127155	hypothetical protein, conserved ,hypothetical protein, conserved ,hypothetical protein, conserved ,hypothetical protein, conserved	1	1	1	1	1	1	LaHO174_060890	LtaP06.0880	LmjF.06.0910	LinJ.06.0940	LbrM.06.0890	LmxM.06.0910	0.97	0.97	0.98
OG5_127156	60S ribosomal protein L22, putative ,60S ribosomal protein L22, putative ,60S ribosomal protein L22, putative ,60S ribosomal protein L22, putative ,60S ribosomal protein L22, putative ,60S ribosomal protein L22, putative ,60S ribosomal protein L22, putative ,60S ribosomal protein L22, putative	1	2	2	2	2	2	LaHO174_3620750	LtaP36.3370,LtaP36.4550	LmjF.36.3270,LmjF.36.4420	LinJ.36.4640,LinJ.36.3430	LbrM.35.3500,LbrM.35.4660	LmxM.36.3270,LmxM.36.4420	1.14	2.02	2.14
OG5_127157	cation transporter, putative ,cation transporter, putative ,cation transporter, putative ,cation transporter, putative	1	2	1	1	1	1	LaHO174_271160	LtaP27.1330,LtaPcontig438-2	LmjF.27.1265	LinJ.27.1160	LbrM.27.1380	LmxM.27.1265	1.02	2.38	1.25
OG5_127158	hypothetical protein, conserved ,hypothetical protein, conserved ,hypothetical protein, conserved ,hypothetical protein, conserved	1	1	1	1	1	1	LaHO174_252230	LtaP25.2410	LmjF.25.2280	LinJ.25.2390	LbrM.25.1870	LmxM.25.2280	1.07	0.92	0.9
OG5_127160	proteasome regulatory non-ATP-ase subunit 2, putative ,proteasome regulatory non-ATP-ase subunit 2, putative ,proteasome regulatory non-ATP-ase subunit 2, putative ,proteasome regulatory non-ATP-ase subunit 2, putative	1	1	1	1	1	1	LaHO174_281760	LtaP28.1780	LmjF.28.1730	LinJ.28.1850	LbrM.28.1900	LmxM.28.1730	1.02	1	1.04
OG5_127161	riboflavin kinase/fmn adenylyltransferase-like protein ,riboflavin kinase/fmn adenylyltransferase-like protein ,riboflavin kinase/fmn adenylyltransferase-like protein ,riboflavin kinase/fmn adenylyltransferase-like protein	1	1	1	1	1	1	LaHO174_352940	LtaP35.3190	LmjF.35.3160	LinJ.35.3210	LbrM.34.3070	LmxM.34.3160	1.02	1.13	0.96
OG5_127162	p450 reductase, putative ,p450 reductase, putative ,p450 reductase, putative ,p450 reductase, putative	1	1	1	1	1	1	LaHO174_281250	LtaP28.1310	LmjF.28.1240	LinJ.28.1350	LbrM.28.1340	LmxM.28.1240	0.98	0.94	1
OG5_127163	ubiquitin-like protein, putative ,ubiquitin-like protein, putative ,ubiquitin-like protein, putative ,ubiquitin-like protein, putative	1	1	1	1	1	1	LaHO174_3610540	LtaP36.0550	LmjF.36.0540	LinJ.36.0590	LbrM.35.0650	LmxM.36.0540	1.02	1.14	1.14
OG5_127165	ATPase alpha subunit, putative ,ATPase alpha subunit ,ATPase alpha subunit ,ATPase alpha subunit ,ATPase alpha subunit ,ATPase alpha subunit ,ATPase alpha subunit, putative ,	2	1	2	2	1	3	LaHO174_050440,LaHO174_bin720010	LtaP33.0850	LmjF.05.0500,LmjF.05.0510	LinJ.05.0500,LinJ.05.0510	LbrM.05.0520	LmxM.05.0510,LmxM.05.0500,LmxM.05.0510b	2.17	3.44	2.73
OG5_127166	60S ribosomal protein L37a ,60S ribosomal protein L37a ,60S ribosomal protein L37a, putative ,60S ribosomal protein L37a ,60S ribosomal protein L37a, putative ,60S ribosomal protein L37a ,60S ribosomal protein L37a, putative ,60S ribosomal protein L37a	2	2	2	2	2	2	LaHO174_3611960,LaHO174_212150	LtaP21.2130,LtaP36.1920	LmjF.21.1820,LmjF.36.1925	LinJ.21.2190,LinJ.36.2020	LbrM.33.0880,LbrM.35.2130	LmxM.21.1820,LmxM.36.1925	1.84	1.82	2.18
OG5_127167	heat shock protein, putative ,heat shock protein, putative ,heat shock protein, putative ,heat shock protein, putative	1	1	1	1	1	1	LaHO174_181300	LtaP18.1330	LmjF.18.1370	LinJ.18.1350	LbrM.18.1400	LmxM.18.1370	1.05	1.02	0.96
OG5_127169	glycine cleavage system H protein, putative ,lipoic acid containing carrier protein, putative ,lipoic acid containing carrier protein, putative;with=GeneDB:LinJ35_V3.4790 ,glycine cleavage system H protein, putative	1	1	1	1	1	1	LaHO174_354420	LtaP35.4730	LmjF.35.4720	LinJ.35.4790	LbrM.34.4690	LmxM.34.4720	0.98	0.86	1.02
OG5_127170	GTP-binding protein, putative ,GTP-binding protein, putative ,GTP-binding protein, putative ,GTP-binding protein, putative	1	1	1	1	1	1	LaHO174_3620440	LtaP36.3060	LmjF.36.2990	LinJ.36.3140	LbrM.35.3210	LmxM.36.2990	0.95	1.04	1
OG5_127172	hypothetical protein, conserved ,hypothetical protein, conserved ,hypothetical protein, conserved ,hypothetical protein, conserved	1	1	1	1	1	1	LaHO174_353170	LtaP35.3440	LmjF.35.3400	LinJ.35.3450	LbrM.34.3310	LmxM.34.3400	0.94	0.93	0.96
OG5_127173	hypothetical protein, conserved ,hypothetical protein, conserved ,hypothetical protein, conserved ,hypothetical protein, conserved	1	1	1	1	1	1	LaHO174_050840	LtaP05.1180	LmjF.05.1100	LinJ.05.1100	LbrM.05.1100	LmxM.05.1100	1.16	1.2	1.23
OG5_127174	alanine racemase, putative;with=GeneDB:LmjF23.1480 ,alanine racemase, putative;with=GeneDB:LmjF23.1480 ,alanine racemase, putative ,hypothetical protein, conserved	1	1	1	1	1	1	LaHO174_bin070010	LtaP23.1890	LmjF.23.1480	LinJ.23.1880	LbrM.23.1720	LmxM.23.1480	1.03	1.22	1
OG5_127175	6-phosphogluconate dehydrogenase, decarboxylating, putative ,6-phosphogluconate dehydrogenase, decarboxylating, putative ,6-phosphogluconate dehydrogenase, decarboxylating, putative ,6-phosphogluconate dehydrogenase, decarboxylating, putative	1	1	1	1	1	1	LaHO174_353110	LtaP35.3380	LmjF.35.3340	LinJ.35.3390	LbrM.34.3250	LmxM.34.3340	0.92	0.93	0.9
OG5_127176	60S ribosomal protein L35, putative ,60S ribosomal protein L35, putative ,60S ribosomal protein L35, putative ,60S ribosomal protein L35, putative ,60S ribosomal protein L35, putative ,60S ribosomal protein L35, putative ,60S ribosomal protein L35, putative ,60S ribosomal protein L35, putative	2	1	2	2	2	2	LaHO174_262190,LaHO174_262200	LtaP26.2490	LmjF.26.2330,LmjF.26.2340	LinJ.26.2350,LinJ.26.2360	LbrM.26.2260,LbrM.26.2270	LmxM.26.2330,LmxM.26.2340	2.16	0.85	1.87
OG5_127177	aminopeptidase-like protein,metallo-peptidase, Clan MA(E), Family M1 ,aminopeptidase-like protein,metallo-peptidase, Clan MA(E), Family M1 ,aminopeptidase-like protein,metallo-peptidase, Clan MA(E), Family M1 ,aminopeptidase-like protein,metallo-peptidase, Clan MA(E), Family M1	1	1	1	1	1	1	LaHO174_260250	LtaP26.0290	LmjF.26.0300	LinJ.26.0290	LbrM.26.0330	LmxM.26.0300	0.95	1.08	0.94
OG5_127178	hypothetical protein, conserved ,hypothetical protein, conserved ,hypothetical protein, conserved ,hypothetical protein, conserved	1	1	1	1	1	1	LaHO174_353360	LtaP35.3650	LmjF.35.3600	LinJ.35.3650	LbrM.34.3560	LmxM.34.3600	1.03	0.89	0.9
OG5_127179	tRNA (guanine-N(7)-)-methyltransferase, putative,methyltransferase, putative ,tRNA (guanine-N(7)-)-methyltransferase, putative,methyltransferase, putative ,tRNA (guanine-N(7)-)-methyltransferase, putative,methyltransferase, putative ,tRNA (guanine-N(7)-)-methyltransferase, putative,methyltransferase, putative	1	1	1	1	1	1	LaHO174_354890	LtaP35.5200	LmjF.35.5230	LinJ.35.5200	LbrM.34.5180	LmxM.34.5230	0.97	1.14	0.88
OG5_127180	,nascent polypeptide associated complex subunit- like protein, copy 2 ,nascent polypeptide associated complex subunit- like protein, copy 2 ,nascent polypeptide associated complex subunit- like protein, copy 1 ,nascent polypeptide associated complex subunit- like protein, copy 1 ,nascent polypeptide associated complex subunit- like protein, copy 1 ,	1	1	2	2	1	2	LaHO174_321990	LtaP32.2050	LmjF.04.0760,LmjF.04.0770	LinJ.04.0760,LinJ.04.0770	LbrM.04.0750	LmxM.04.0760,LmxM.04.0770	2.35	1.07	2
OG5_127181	anion-transporting ATPase-like protein ,anion-transporting ATPase-like protein ,anion-transporting ATPase-like protein ,anion-transporting ATPase-like protein	1	1	1	1	1	1	LaHO174_bin1150030	LtaP11.0710	LmjF.11.0700	LinJ.11.0710	LbrM.11.0490	LmxM.11.0700	1.09	0.96	1.06
OG5_127186	deoxyribodipyrimidine photolyase, putative,DNA repair enzyme, putative ,deoxyribodipyrimidine photolyase, putative,DNA repair enzyme, putative ,deoxyribodipyrimidine photolyase, putative,DNA repair enzyme, putative ,deoxyribodipyrimidine photolyase, putative,DNA repair enzyme, putative	1	1	1	1	1	1	LaHO174_330410	LtaP33.0490	LmjF.33.0470	LinJ.33.0480	LbrM.33.0460	LmxM.32.0470	1.03	0.85	0.96
OG5_127188	hypothetical protein, conserved ,hypothetical protein, conserved ,hypothetical protein, conserved ,hypothetical protein, conserved	1	1	1	1	1	1	LaHO174_352820	LtaP35.3070	LmjF.35.3050	LinJ.35.3100	LbrM.34.2960	LmxM.34.3050	1.03	0.89	0.85
OG5_127189	aminopeptidase P1, putative,metallo-peptidase, Clan MG, Family M24 ,aminopeptidase P1, putative,metallo-peptidase, Clan MG, Family M24 ,aminopeptidase P1, putative,metallo-peptidase, Clan MG, Family M24 ,aminopeptidase P1, putative,metallo-peptidase, Clan MG, Family M24 ,aminopeptidase P1, putative,metallo-peptidase, Clan MG, Family M24 ,aminopeptidase P1, putative,metallo-peptidase, Clan MG, Fam…	1	1	2	2	2	2	LaHO174_252380	LtaP25.2570	LmjF.02.0040,LmjF.25.2430	LinJ.02.0010,LinJ.25.2540	LbrM.25.2020,LbrM.02.0060	LmxM.02.0040,LmxM.25.2430	0.96	1.04	2.14
OG5_127190	hypothetical protein, conserved ,hypothetical protein, conserved ,hypothetical protein, conserved ,hypothetical protein, conserved ,hypothetical protein, conserved ,hypothetical protein, conserved ,hypothetical protein, conserved ,hypothetical protein, conserved	2	2	2	2	2	2	LaHO174_321640,LaHO174_290340	LtaP32.1680,LtaP29.0340	LmjF.32.1570,LmjF.29.0330	LinJ.32.1650,LinJ.29.0340	LbrM.32.1740,LbrM.29.0270	LmxM.31.1570,LmxM.08_29.0330	1.76	1.88	1.8
OG5_127191	fibrillarin, putative ,fibrillarin, putative ,fibrillarin, putative ,fibrillarin, putative ,fibrillarin ,fibrillarin ,fibrillarin ,fibrillarin	2	2	2	2	2	2	LaHO174_3620520,LaHO174_190080	LtaP19.0070,LtaP36.3140	LmjF.19.0100,LmjF.36.3070	LinJ.19.0090,LinJ.36.3220	LbrM.19.0410,LbrM.35.3290	LmxM.19.0100,LmxM.36.3070	1.98	1.91	1.9
OG5_127195	protein-l-isoaspartate o-methyltransferase, putative ,protein-l-isoaspartate o-methyltransferase, putative ,protein-l-isoaspartate o-methyltransferase, putative ,protein-l-isoaspartate o-methyltransferase, putative	1	1	1	1	1	1	LaHO174_3624150	LtaP36.6780	LmjF.36.6550	LinJ.36.6860	LbrM.35.6910	LmxM.36.6550	1.09	0.75	1.06
OG5_127199	ribosomal protein L29, putative ,ribosomal protein L29, putative ,ribosomal protein L29, putative ,ribosomal protein L29, putative ,ribosomal protein L29, putative ,ribosomal protein L29, putative ,ribosomal protein L29, putative ,ribosomal protein L29, putative	2	2	2	2	2	2	LaHO174_3620870,LaHO174_3620880	LtaP36.3490,LtaP36.3500	LmjF.36.3390,LmjF.36.3400	LinJ.36.3550,LinJ.36.3560	LbrM.35.3620,LbrM.35.3630	LmxM.36.3390,LmxM.36.3400	1.97	2.04	2.14
OG5_127200	MCAK-like kinesin, putative ,MCAK-like kinesin, putative ,MCAK-like kinesin, putative ,MCAK-like kinesin, putative ,MCAK-like kinesin, putative ,MCAK-like kinesin, putative ,MCAK-like kinesin, putative ,MCAK-like kinesin, putative	2	2	2	2	2	2	LaHO174_131100,LaHO174_010030	LtaP01.0030,LtaP13.1470	LmjF.13.1610,LmjF.01.0030	LinJ.13.1350,LinJ.01.0030	LbrM.13.1470,LbrM.01.0060	LmxM.13.1610,LmxM.01.0030	1.97	2.31	2.03
OG5_127201	mismatch repair protein, putative ,mismatch repair protein, putative ,mismatch repair protein, putative ,mismatch repair protein, putative	1	1	1	1	1	1	LaHO174_241400	LtaP24.1530	LmjF.24.1420	LinJ.24.1460	LbrM.24.1460	LmxM.24.1420	1.08	0.89	0.98
OG5_127202	hypothetical protein, unknown function	0	0	0	0	1	0					LbrM.13.0560		0	0	0
OG5_127203	protein transport protein Sec23-like protein ,protein transport protein Sec23-like protein ,protein transport protein Sec23-like protein ,protein transport protein Sec23-like protein	1	1	1	1	1	1	LaHO174_3624020	LtaP36.6640	LmjF.36.6430	LinJ.36.6710	LbrM.35.6760	LmxM.36.6430	0.98	0.79	0.96
OG5_127205	40S ribosomal protein S29, putative ,40S ribosomal protein S29, putative ,ribosomal protein S29, putative ,ribosomal protein S29, putative ,ribosomal protein S29, putative ,ribosomal protein S29, putative ,ribosomal protein S29, putative ,ribosomal protein S29, putative	1	2	2	2	2	2	LaHO174_282260	LtaP28.2540,LtaP28.2290	LmjF.28.2205,LmjF.28.2460	LinJ.28.2360,LinJ.28.2650	LbrM.28.2401,LbrM.28.2661	LmxM.28.2205,LmxM.28.2460	1.02	2.03	2.23
OG5_127206	60S ribosomal protein L6, putative ,60S ribosomal protein L6, putative ,60S ribosomal protein L6, putative ,60S ribosomal protein L6, putative ,60S ribosomal protein L6, putative ,60S ribosomal protein L6, putative ,60S ribosomal protein L6, putative ,60S ribosomal protein L6, putative	2	2	2	2	2	2	LaHO174_151040,LaHO174_330700	LtaP15.1020,LtaP33.0780	LmjF.15.1000,LmjF.33.0720	LinJ.15.1060,LinJ.33.0770	LbrM.15.1040,LbrM.33.0760	LmxM.32.0720,LmxM.15.1000	2	1.65	1.74
OG5_127208	DNA repair helicase, putative ,DNA repair helicase, putative ,DNA repair helicase, putative ,DNA repair helicase, putative ,helicase, putative,DNA repair helicase, putative ,helicase, putative,DNA repair helicase, putative ,helicase, putative,DNA repair helicase, putative ,helicase, putative,DNA repair helicase, putative	2	2	2	2	2	2	LaHO174_323850,LaHO174_290600	LtaP32.4090,LtaP29.0610	LmjF.29.0590,LmjF.32.3920	LinJ.29.0610,LinJ.32.4070	LbrM.29.0600,LbrM.32.4160	LmxM.08_29.0590,LmxM.31.3920	2.09	1.9	1.84
OG5_127209	hypothetical protein, conserved ,hypothetical protein, conserved ,hypothetical protein, conserved ,hypothetical protein, conserved ,hypothetical protein, conserved ,hypothetical protein, conserved	1	2	2	1	1	2	LaHO174_220680	LtaP22.0670,LtaP22.0770	LmjF.22.0720,LmjF.22.0820	LinJ.22.0640	LbrM.22.0650	LmxM.22.0720,LmxM.22.0820	1.95	2.17	1.72
OG5_127211	ubiquinone biosynthesis methyltransferase, putative ,ubiquinone biosynthesis methyltransferase, putative ,ubiquinone biosynthesis methyltransferase, putative ,ubiquinone biosynthesis methyltransferase, putative	1	1	1	1	1	1	LaHO174_3622910	LtaP36.5480	LmjF.36.5360	LinJ.36.5590	LbrM.35.5610	LmxM.36.5360	1.05	1.07	1.06
OG5_127212	target of rapamycin (TOR) kinase 1, putative ,target of rapamycin (TOR) kinase 1, putative ,target of rapamycin (TOR) kinase 1, putative ,phosphatidylinositol 3 kinase, putative ,target of rapamycin (TOR) kinase 2, putative ,target of rapamycin (TOR) kinase 2, putative ,phosphatidylinositol 3-kinase (tor2)-like protein ,target of rapamycin (TOR) kinase 2, putative	2	2	2	2	2	2	LaHO174_343670,LaHO174_3623850	LtaP36.6490,LtaP34.4280	LmjF.36.6320,LmjF.34.4530	LinJ.36.6580,LinJ.34.4160	LbrM.35.6620,LbrM.20.3990	LmxM.36.6320,LmxM.33.4530	2.06	2.11	1.96
OG5_127213	protein phosphatase 2A, regulatory subunit B, putative,phosphotyrosyl phosphate activator protein, putative ,protein phosphatase 2A, regulatory subunit B, putative,phosphotyrosyl phosphate activator protein, putative ,protein phosphatase 2A, regulatory subunit B, putative,phosphotyrosyl phosphate activator protein, putative ,protein phosphatase 2A, regulatory subunit B, putative,phosphotyrosyl ph…	1	1	1	1	1	1	LaHO174_070190	LtaP07.0190	LmjF.07.0190	LinJ.07.0350	LbrM.07.0190	LmxM.07.0190	1.05	0.92	0.96
OG5_127215	glycerol-3-phosphate dehydrogenase (FAD-dependent), mitochondrial ,glycerol-3-phosphate dehydrogenase (FAD-dependent), mitochondrial ,glycerol-3-phosphate dehydrogenase (FAD-dependent), mitochondrial ,glycerol-3-phosphate dehydrogenase, putative	1	1	1	1	1	1	LaHO174_280230	LtaP28.0250	LmjF.28.0240	LinJ.28.0240	LbrM.28.0250	LmxM.28.0240	1	0.88	0.88
OG5_127216	pyruvate dehydrogenase E1 component alpha subunit, putative ,pyruvate dehydrogenase E1 component alpha subunit, putative ,pyruvate dehydrogenase E1 component alpha subunit, putative ,pyruvate dehydrogenase E1 component alpha subunit, putative	1	1	1	1	1	1	LaHO174_181310	LtaP18.1340	LmjF.18.1380	LinJ.18.1360	LbrM.18.1410	LmxM.18.1380	1	0.95	0.94
OG5_127218	mitochondrial DNA polymerase I protein A, putative ,mitochondrial DNA polymerase I protein A, putative ,mitochondrial DNA polymerase I protein A, putative ,mitochondrial DNA polymerase I protein A, putative	1	1	1	1	1	1	LaHO174_bin010360	LtaP34.1490	LmjF.34.1260	LinJ.34.1370	LbrM.20.1290	LmxM.33.1260	0.92	0.96	1.05
OG5_127220	mitochondrial phosphate transporter, putative ,mitochondrial phosphate transporter, putative ,mitochondrial phosphate transporter, putative ,mitochondrial phosphate transporter, putative ,mitochondrial phosphate transporter, putative ,mitochondrial phosphate transporter, putative ,mitochondrial phosphate transporter, putative	1	1	2	2	2	1	LaHO174_354160	LtaPcontig321-1	LmjF.35.4420,LmjF.35.4430	LinJ.35.4490,LinJ.35.4500	LbrM.34.4410,LbrM.34.4400	LmxM.34.4430	1.73	1	2.04
OG5_127221	ubiquitin/ribosomal protein S27a, putative ,ubiquitin/ribosomal protein S27a, putative ,ubiquitin/ribosomal protein S27a, putative ,ubiquitin/ribosomal protein S27a, putative ,ubiquitin/ribosomal protein S27a, putative ,ubiquitin/ribosomal protein S27a, putative ,ubiquitin/ribosomal protein S27a, putative ,ubiquitin/ribosomal protein S27a, putative	2	2	2	2	2	2	LaHO174_141310,LaHO174_3610610	LtaP36.0620,LtaP14.1320	LmjF.14.1270,LmjF.36.0600	LinJ.14.1350,LinJ.36.0660	LbrM.14.1440,LbrM.35.0720	LmxM.14.1270,LmxM.36.0600	2.01	1.74	1.92
OG5_127222	hypothetical protein, conserved ,hypothetical protein, conserved ,hypothetical protein, conserved ,hypothetical protein, conserved	1	1	1	1	1	1	LaHO174_160770	LtaP16.0810	LmjF.16.0830	LinJ.16.0830	LbrM.16.0840	LmxM.16.0830	1	0.89	1.18
OG5_127223	notchless homolog, putative ,notchless homolog, putative ,notchless homolog, putative ,notchless homolog, putative	1	1	1	1	1	1	LaHO174_242350	LtaP24.2420	LmjF.24.2260	LinJ.24.2350	LbrM.24.2340	LmxM.24.2260	0.98	1.15	1.04
OG5_127225	eukaryotic release factor 3, putative ,eukaryotic release factor 3, putative ,eukaryotic release factor 3, putative ,eukaryotic release factor 3, putative	1	1	1	1	1	1	LaHO174_111000	LtaP11.1080	LmjF.11.1170	LinJ.11.1160	LbrM.11.0970	LmxM.11.1170	0.98	0.9	0.92
OG5_127226	phosphoglucomutase, putative ,phosphoglucomutase, putative ,phosphoglucomutase, putative ,phosphoglucomutase, putative	1	1	1	1	1	1	LaHO174_210680	LtaP21.0640	LmjF.21.0640	LinJ.21.0700	LbrM.21.0700	LmxM.21.0640	0.98	0.92	1.06
OG5_127227	aspartyl-tRNA synthetase, putative ,aspartyl-tRNA synthetase, putative ,aspartyl-tRNA synthetase, putative ,aspartyl-tRNA synthetase, putative	1	1	1	1	1	1	LaHO174_3010490	LtaP30.0530	LmjF.30.0460	LinJ.30.0470	LbrM.30.0540	LmxM.29.0460	0.89	1.04	1
OG5_127229	ribokinase, putative ,ribokinase, putative ,ribokinase, putative ,ribokinase, putative	1	1	1	1	1	1	LaHO174_270260	LtaP27.0420	LmjF.27.0420	LinJ.27.0430	LbrM.27.0510	LmxM.27.0420	1	0.89	0.98
OG5_127231	methionine aminopeptidase 2, putative ,methionine aminopeptidase 2, putative ,methionine aminopeptidase 2, putative ,methionine aminopeptidase 2, putative	1	1	1	1	1	1	LaHO174_210950	LtaP21.0920	LmjF.21.0840	LinJ.21.0960	LbrM.21.0950	LmxM.21.0840	1.05	1.04	0.9
OG5_127233	S-adenosylhomocysteine hydrolase ,S-adenosylhomocysteine hydrolase ,S-adenosylhomocysteine hydrolase ,S-adenosylhomocysteine hydrolase ,S-adenosylhomocysteine hydrolase	1	1	1	1	2	1	LaHO174_3621400	LtaP36.4020	LmjF.36.3910	LinJ.36.4100	LbrM.35.4140,LbrM.35.4150	LmxM.36.3910	0.93	0.89	1.04
OG5_127234	exosome complex exonuclease rrp41, putative ,exosome complex exonuclease rrp41, putative ,exosome complex exonuclease rrp41, putative ,exosome complex exonuclease rrp41, putative	1	1	1	1	1	1	LaHO174_3620470	LtaP36.3090	LmjF.36.3020	LinJ.36.3170	LbrM.35.3240	LmxM.36.3020	0.99	1	1.02
OG5_127236	60S ribosomal protein L18, putative ,60S ribosomal protein L18, putative ,60S ribosomal protein L18, putative ,60S ribosomal protein L18, putative ,60S ribosomal protein L18, putative ,60S ribosomal protein L18, putative ,60S ribosomal protein L18, putative ,60S ribosomal protein L18, putative	2	2	2	2	2	2	LaHO174_bin770280,LaHO174_3622030	LtaP13.0440,LtaPcontig65-1	LmjF.13.0560,LmjF.36.4510	LinJ.13.0450,LinJ.36.4730	LbrM.13.0380,LbrM.35.4750	LmxM.13.0560,LmxM.36.4510	2.06	0.87	1.76
OG5_127237	vacuolar ATP synthase catalytic subunit A, putative ,vacuolar ATP synthase catalytic subunit A, putative ,vacuolar ATP synthase catalytic subunit A, putative ,vacuolar ATP synthase catalytic subunit A, putative	1	1	1	1	1	1	LaHO174_342990	LtaP34.3590	LmjF.34.3670	LinJ.34.3460	LbrM.20.3260	LmxM.33.3670	0.98	0.96	1
OG5_127238	transaldolase, putative ,transaldolase, putative ,transaldolase, putative ,transaldolase, putative	1	1	1	1	1	1	LaHO174_160700	LtaP16.0730	LmjF.16.0760	LinJ.16.0760	LbrM.16.0750	LmxM.16.0760	1	1.09	1.06
OG5_127239	sodium/sulphate symporter, putative ,sodium/sulphate symporter, putative ,sodium/sulphate symporter, putative ,sodium/sulphate symporter, putative	1	1	1	1	1	1	LaHO174_282920	LtaP28.2950	LmjF.28.2930	LinJ.28.3160	LbrM.28.3140	LmxM.28.2930	1.06	1	0.98
OG5_127242	hypothetical protein, conserved ,hypothetical protein, conserved ,hypothetical protein, conserved ,hypothetical protein, conserved ,hypothetical protein, conserved ,hypothetical protein, conserved ,hypothetical protein, conserved ,hypothetical protein, conserved ,hypothetical protein, conserved ,hypothetical protein, conserved ,hypothetical protein, conserved ,hypothetical protein, conserved	3	3	3	3	3	3	LaHO174_3623060,LaHO174_3623070,LaHO174_3623080	LtaP36.5660,LtaP36.5670,LtaP36.5640	LmjF.36.5510,LmjF.36.5500,LmjF.36.5520	LinJ.36.5750,LinJ.36.5740,LinJ.36.5760	LbrM.35.5750,LbrM.35.5780,LbrM.35.5790	LmxM.36.5510,LmxM.36.5500,LmxM.36.5520	2.78	3.04	3
OG5_127243	2,4-dienoyl-coa reductase-like protein ,2,4-dienoyl-coa reductase fadh1, putative ,2,4-dienoyl-coa reductase-like protein ,2,4-dienoyl-coa reductase fadh1, putative ,2,4-dienoyl-coa reductase-like protein ,2,4-dienoyl-coa reductase fadh1, putative ,2,4-dienoyl-coa reductase-like protein ,2,4-dienoyl-coa reductase fadh1, putative	2	2	2	2	2	2	LaHO174_330800,LaHO174_060910	LtaP06.0900,LtaP33.0900	LmjF.06.0930,LmjF.33.0830	LinJ.06.0960,LinJ.33.0870	LbrM.06.0910,LbrM.33.1020	LmxM.06.0930,LmxM.32.0830	1.96	1.96	1.98
OG5_127245	adenine aminohydrolase ,adenine aminohydrolase ,adenine aminohydrolase ,adenine aminohydrolase	1	1	1	1	1	1	LaHO174_352010	LtaP35.2210	LmjF.35.2160	LinJ.35.2200	LbrM.34.2090	LmxM.34.2160	0.98	1.04	1.13
OG5_127247	hypothetical protein, conserved ,hypothetical protein, conserved ,hypothetical protein, conserved ,hypothetical protein, conserved ,hypothetical protein, conserved ,hypothetical protein, conserved ,hypothetical protein, conserved ,hypothetical protein, conserved	2	2	2	2	2	2	LaHO174_322620,LaHO174_060160	LtaP32.2740,LtaP06.0130	LmjF.32.2540,LmjF.06.0160	LinJ.32.2680,LinJ.06.0160	LbrM.32.2770,LbrM.06.0140	LmxM.31.2540,LmxM.06.0160	2.03	2	1.98
OG5_127250	eukaryotic translation release factor, putative ,eukaryotic translation release factor, putative ,eukaryotic translation release factor, putative ,eukaryotic translation release factor, putative	1	1	1	1	1	1	LaHO174_271540	LtaP27.1780	LmjF.27.1710	LinJ.27.1610	LbrM.27.1850	LmxM.27.1710	1.05	1.26	1.1
OG5_127251	hypothetical protein, conserved ,hypothetical protein, conserved ,hypothetical protein, conserved ,hypothetical protein, conserved	1	1	1	1	1	1	LaHO174_bin770130	LtaP13.0610	LmjF.13.0710	LinJ.13.0600	LbrM.13.0530	LmxM.13.0710	1.07	0.81	1.02
OG5_127253	P-type H -ATPase, putative ,P-type H -ATPase, putative ,P-type H -ATPase, putative ,P-type H -ATPase, putative ,P-type H -ATPase, putative ,P-type H -ATPase, putative ,P-type H -ATPase, putative ,P-type H -ATPase, putative ,P-type H -ATPase, putative	3	1	2	3	2	2	LaHO174_181440,LaHO174_181450,LaHO174_181460	LtaP18.1480	LmjF.18.1510,LmjF.18.1520	LinJ.18.1500,LinJ.18.1510,LinJ.18.1490	LbrM.18.1550,LbrM.18.1740	LmxM.18.1520,LmxM.18.1510	3.66	1.65	1.84
OG5_127254	dephospho-CoA kinase, putative ,dephospho-CoA kinase, putative ,dephospho-CoA kinase, putative ,dephospho-CoA kinase, putative	1	1	1	1	1	1	LaHO174_221330	LtaP22.1500	LmjF.22.1530	LinJ.22.1380	LbrM.22.1430	LmxM.22.1530	1.08	1.17	1.06
OG5_127256	small GTP binding protein rab6-like protein ,small GTP binding protein rab6-like protein ,small GTP binding protein rab6-like protein ,small GTP binding protein rab6-like protein	1	1	1	1	1	1	LaHO174_020180	LtaP02.0190	LmjF.02.0260	LinJ.02.0230	LbrM.02.0290	LmxM.02.0260	1	1.26	1.06
OG5_127259	ATP-dependent RNA helicase, putative ,ATP-dependent RNA helicase, putative ,ATP-dependent RNA helicase, putative ,ATP-dependent RNA helicase, putative	1	1	1	1	1	1	LaHO174_3620450	LtaP36.3070	LmjF.36.3000	LinJ.36.3150	LbrM.35.3220	LmxM.36.3000	1.01	1.14	1.12
OG5_127261	40S ribosomal protein S12, putative ,40S ribosomal protein S12, putative ,40S ribosomal protein S12, putative ,40S ribosomal protein S12, putative	1	1	1	1	1	1	LaHO174_bin770270	LtaP13.0450	LmjF.13.0570	LinJ.13.0460	LbrM.13.0390	LmxM.13.0570	0.98	1.32	1.02
OG5_127262	ribosomal protein L27, putative ,ribosomal protein L27, putative ,ribosomal protein L27, putative ,ribosomal protein L27, putative ,ribosomal protein L27, putative ,ribosomal protein L27, putative ,ribosomal protein L27, putative ,ribosomal protein L27, putative	3	1	2	2	2	2	LaHO174_322770,LaHO174_322790,LaHO174_323040	LtaP32.3140	LmjF.32.2690,LmjF.32.2710	LinJ.32.2830,LinJ.32.2850	LbrM.32.2950,LbrM.32.2930	LmxM.31.2690,LmxM.31.2710	2.14	1.41	2.16
OG5_127263	hypothetical protein, conserved ,hypothetical protein, conserved ,hypothetical protein, conserved ,hypothetical protein, conserved ,hypothetical protein, conserved	1	1	1	1	2	1	LaHO174_200170	LtaP20.0260	LmjF.20.0260	LinJ.20.0280	LbrM.20.4460,LbrM.20.4470	LmxM.20.0260	1.01	1.04	0.94
OG5_127264	hypothetical protein, conserved ,hypothetical protein, conserved ,hypothetical protein, conserved ,hypothetical protein, conserved	1	1	1	1	1	1	LaHO174_3620630	LtaP36.3250	LmjF.36.3170	LinJ.36.3320	LbrM.35.3390	LmxM.36.3170	1.05	1.11	1.1
OG5_127265	serine palmitoyltransferase, putative ,serine palmitoyltransferase, putative ,serine palmitoyltransferase, putative ,serine palmitoyltransferase, putative	1	1	1	1	1	1	LaHO174_350350	LtaP35.0510	LmjF.35.0320	LinJ.35.0320	LbrM.34.0360	LmxM.34.0320	0.97	1.04	0.88
OG5_127268	50S ribosomal protein L13-like protein ,50S ribosomal protein L13-like protein ,50S ribosomal protein L13-like protein ,50S ribosomal protein L13-like protein	1	1	1	1	1	1	LaHO174_343000	LtaP34.3600	LmjF.34.3680	LinJ.34.3470	LbrM.20.3270	LmxM.33.3680	0.94	0.74	0.96
OG5_127269	40S ribosomal protein S30, putative ,40S ribosomal protein S30, putative ,40S ribosomal protein S30, putative ,40S ribosomal protein S30, putative ,40S ribosomal protein S30, putative ,40S ribosomal protein S30, putative ,40S ribosomal protein S30, putative ,40S ribosomal protein S30, putative ,40S ribosomal protein S30, putative ,40S ribosomal protein S30, putative ,40S ribosomal protein S30, pu…	1	3	3	3	3	2	LaHO174_30210700	LtaP30.0750,LtaP30.0740,LtaP30.0760	LmjF.30.0670,LmjF.30.0680,LmjF.30.0690	LinJ.30.0690,LinJ.30.0700,LinJ.30.0710	LbrM.30.0770,LbrM.30.0750,LbrM.30.0760	LmxM.29.0670,LmxM.29.0690	2.7	2.43	3.06
OG5_127272	glycyl tRNA synthetase, putative ,glycyl tRNA synthetase, putative ,glycyl tRNA synthetase, putative ,glycyl tRNA synthetase, putative	1	1	1	1	1	1	LaHO174_3621330	LtaP36.3950	LmjF.36.3840	LinJ.36.4030	LbrM.35.4070	LmxM.36.3840	0.99	0.89	0.98
OG5_127273	ribosomal protein L24, putative ,ribosomal protein L24, putative ,ribosomal protein L24, putative ,ribosomal protein L24, putative ,ribosomal protein L24, putative ,ribosomal protein L24, putative ,ribosomal protein L24, putative ,ribosomal protein L24, putative	3	1	2	2	2	2	LaHO174_330040,LaHO174_3611050,LaHO174_3611080	LtaP33.0050	LmjF.36.1070,LmjF.36.1100	LinJ.36.1130,LinJ.36.1160	LbrM.35.1200,LbrM.35.1230	LmxM.36.1070,LmxM.36.1100	1.98	0.96	1.55
OG5_127274	hypothetical protein, conserved ,hypothetical protein, conserved	0	0	0	1	1	0				LinJ.16.0630	LbrM.16.0620		0	0	0
OG5_127278	eukaryotic translation initiation factor-like protein ,eukaryotic translation initiation factor-like protein ,eukaryotic translation initiation factor-like ,eukaryotic translation initiation factor-like protein ,eukaryotic translation initiation factor eIF-4E, putative ,eukaryotic translation initiation factor eIF-4E, putative ,eukaryotic translation initiation factor eIF-4E, putative ,eukaryotic…	2	2	3	2	1	2	LaHO174_271450,LaHO174_bin1860050	LtaP19.1420,LtaP27.1690	LmjF.19.1480,LmjF.19.1500,LmjF.27.1620	LinJ.19.1520,LinJ.27.1520	LbrM.27.1750	LmxM.19.1480,LmxM.27.1620	1.62	2.16	3.26
OG5_127279	ER lumen retaining receptor-like protein ,ER lumen retaining receptor-like protein ,ER lumen retaining receptor-like protein ,ER lumen retaining receptor-like protein	1	1	1	1	1	1	LaHO174_280610	LtaP28.0650	LmjF.28.0630	LinJ.28.0670	LbrM.28.0650	LmxM.28.0630	1.14	1.06	0.96
OG5_127281	guanine deaminase, putative ,guanine deaminase, putative ,guanine deaminase, putative ,guanine deaminase, putative	1	1	1	1	1	1	LaHO174_290900	LtaP29.0930	LmjF.29.0867	LinJ.29.0920	LbrM.29.0910	LmxM.08_29.0867	0.92	1.1	1.04
OG5_127282	2-aminoethylphosphonate:pyruvateaminotransferas e-like protein ,2-aminoethylphosphonate:pyruvateaminotransferas e-like protein ,2-aminoethylphosphonate:pyruvateaminotransferas e-like protein ,2-aminoethylphosphonate:pyruvateaminotransferas e-like protein	1	1	1	1	1	1	LaHO174_030040	LtaP03.0040	LmjF.03.0040	LinJ.03.0040	LbrM.03.0060	LmxM.03.0040	1.06	1.5	1.19
OG5_127283	hypothetical protein, conserved ,hypothetical protein, conserved ,hypothetical protein, conserved ,hypothetical protein, conserved	1	1	1	1	1	1	LaHO174_212190	LtaP21.2170	LmjF.21.1855	LinJ.21.2230	LbrM.33.0911	LmxM.21.1855	1.08	1.38	1.24
OG5_127284	GTP-binding protein, putative ,GTP-binding protein, putative ,GTP-binding protein, putative ,GTP-binding protein, putative	1	1	1	1	1	1	LaHO174_340580	LtaP34.0630	LmjF.34.0570	LinJ.34.0590	LbrM.20.0500	LmxM.33.0570	1.03	1	1.04
OG5_127285	cleavage and polyadenylation specificity factor, putative ,cleavage and polyadenylation specificity factor, putative ,cleavage and polyadenylation specificity factor, putative ,cleavage and polyadenylation specificity factor, putative	1	1	1	1	1	1	LaHO174_342700	LtaP34.3330	LmjF.34.3430	LinJ.34.3210	LbrM.20.3010	LmxM.33.3430	1	1	0.98
OG5_127286	ubiquitin-protein ligase, putative ,ubiquitin-protein ligase, putative ,ubiquitin-protein ligase, putative ,ubiquitin-protein ligase, putative	1	1	1	1	1	1	LaHO174_3020950	LtaP30.1020	LmjF.30.0910	LinJ.30.0970	LbrM.30.1030	LmxM.29.0910	1.05	1	1
OG5_127287	lipin, putative ,lipin, putative ,lipin, putative ,lipin, putative	1	1	1	1	1	1	LaHO174_bin860040	LtaP06.0800	LmjF.06.0830	LinJ.06.0860	LbrM.06.0800	LmxM.06.0830	1.06	0.92	0.9
OG5_127289	dihydroorotate dehydrogenase ,dihydroorotate dehydrogenase ,dihydroorotate dehydrogenase;with=GeneDB:LmjF16.0530 ,dihydroorotate dehydrogenase, putative	1	1	1	1	1	1	LaHO174_160460	LtaP16.0510	LmjF.16.0530	LinJ.16.0540	LbrM.16.0550	LmxM.16.0530	1.08	1	1
OG5_127291	hydroxyacylglutathione hydrolase, putative,glyoxalase II, putative ,glyoxalase II, putative ,hydroxyacylglutathione hydrolase, putative,glyoxalase II, putative ,hydroxyacylglutathione hydrolase, putative,glyoxalase II, putative	1	1	1	1	1	1	LaHO174_120230	LtaP12.0240	LmjF.12.0220	LinJ.12.0200	LbrM.12.0240	LmxM.12.0220	0.92	0.96	0.98
OG5_127293	cytosolic leucyl aminopeptidase,metallo-peptidase, Clan MF, Family M17 ,cytosolic leucyl aminopeptidase,metallo-peptidase, Clan MF, Family M17 ,cytosolic leucyl aminopeptidase,metallo-peptidase, Clan MF, Family M17 ,cytosolic leucyl aminopeptidase,metallo-peptidase, Clan MF, Family M17	1	1	1	1	1	1	LaHO174_231160	LtaP23.1200	LmjF.23.0950	LinJ.23.1120	LbrM.23.1030	LmxM.23.0950	1.03	0.85	0.98
OG5_127294	helicase, putative ,helicase, putative ,helicase, putative ,helicase, putative	1	1	1	1	1	1	LaHO174_292570	LtaP29.2870	LmjF.29.2660	LinJ.29.2770	LbrM.29.2630	LmxM.08_29.2660	0.93	0.95	0.9
OG5_127295	glutaredoxin-like protein ,glutaredoxin-like protein ,glutaredoxin-like protein ,glutaredoxin-like protein	1	1	1	1	1	1	LaHO174_010110	LtaP01.0110	LmjF.01.0110	LinJ.01.0110	LbrM.01.0140	LmxM.01.0110	1	0.93	0.96
OG5_127297	protein transport protein Sec24A, putative ,protein transport protein Sec24A, putative ,protein transport protein Sec24A, putative ,protein transport protein Sec24A, putative	1	1	1	1	1	1	LaHO174_290230	LtaP29.0220	LmjF.29.0220	LinJ.29.0230	LbrM.29.0230	LmxM.08_29.0220	1.01	0.93	0.86
OG5_127300	hypothetical protein, conserved ,hypothetical protein, conserved ,hypothetical protein, conserved ,hypothetical protein, conserved	1	1	1	1	1	1	LaHO174_090950	LtaP09.0950	LmjF.09.0940	LinJ.09.0990	LbrM.09.0990	LmxM.09.0940	1.05	1	1.04
OG5_127301	vacuolar ATP synthase subunit d, putative ,vacuolar ATP synthase subunit d, putative ,vacuolar ATP synthase subunit d, putative ,vacuolar ATP synthase subunit d, putative	1	1	1	1	1	1	LaHO174_350660	LtaP35.0820	LmjF.35.0700	LinJ.35.0710	LbrM.34.0690	LmxM.34.0700	0.94	1.25	1.1
OG5_127302	succinyl-coa:3-ketoacid-coenzyme a transferase- like protein ,succinyl-coa:3-ketoacid-coenzyme a transferase- like protein ,succinyl-coa:3-ketoacid-coenzyme a transferase- like protein ,succinyl-coa:3-ketoacid-coenzyme a transferase- like protein ,succinyl-coa:3-ketoacid-coenzyme a transferase- like protein ,succinyl-coa:3-ketoacid-coenzyme a transferase- like protein ,succinyl-coa:3-ketoacid-coe…	3	2	3	3	3	3	LaHO174_bin2040010,LaHO174_332170,LaHO174_3021840	LtaP33.2560,LtaPcontig224-1	LmjF.30.1940,LmjF.30.1930,LmjF.33.2340	LinJ.30.1920,LinJ.30.1910,LinJ.33.2470	LbrM.30.1870,LbrM.33.2630,LbrM.30.1810	LmxM.29.1940,LmxM.29.1930,LmxM.32.2340	3.11	1.99	2.92
OG5_127303	hydrogenase, putative ,hydrogenase, putative ,hydrogenase, putative ,hydrogenase, putative	1	1	1	1	1	1	LaHO174_050180	LtaP05.0240	LmjF.05.0230	LinJ.05.0230	LbrM.05.0220	LmxM.05.0230	0.97	0.97	0.85
OG5_127304	mitogen-activated protein kinase kinase 5, putative;with=GeneDB:LmxM36.0860 ,mitogen-activated protein kinase kinase 5, putative;with=GeneDB:LmxM36.0860 ,protein kinase, putative,mitogen activated protein kinase, putative ,mitogen-activated protein kinase kinase 5, putative;with=GeneDB:LmxM36.0860	1	1	1	1	1	1	LaHO174_3610850	LtaP36.0880	LmjF.36.0860	LinJ.36.0920	LbrM.35.0980	LmxM.36.0860	1.06	0.93	0.96
OG5_127308	nucleosome assembly protein-like protein ,nucleosome assembly protein-like protein ,nucleosome assembly protein-like protein ,nucleosome assembly protein-like protein ,nucleosome assembly protein, putative ,nucleosome assembly protein, putative ,nucleosome assembly protein, putative ,nucleosome assembly protein, putative	2	2	2	2	2	2	LaHO174_311510,LaHO174_190450	LtaP31.2230,LtaP19.0420	LmjF.31.1750,LmjF.19.0440	LinJ.31.1770,LinJ.19.0440	LbrM.31.1980,LbrM.19.0760	LmxM.30.1750,LmxM.19.0440	2.1	1.99	1.92
OG5_127309	hypothetical protein, conserved ,hypothetical protein, conserved ,hypothetical protein, conserved ,hypothetical protein, conserved	1	1	1	1	1	1	LaHO174_170320	LtaP17.0380	LmjF.17.0350	LinJ.17.0400	LbrM.17.0330	LmxM.17.0350	0.94	0.77	0.96
OG5_127310	small GTP-binding protein Rab1, putative ,small GTP-binding protein Rab1, putative ,small GTP-binding protein Rab1, putative ,small GTP-binding protein Rab1, putative	1	1	1	1	1	1	LaHO174_270650	LtaP27.0780	LmjF.27.0760	LinJ.27.0620	LbrM.27.0850	LmxM.27.0760	0.89	1.11	1.12
OG5_127311	GTPase activator protein, putative ,GTPase activator protein, putative	1	1	0	0	1	1	LaHO174_291540	LtaP29.1700			LbrM.29.1650	LmxM.08_29.1560	2.02	0.9	0
OG5_127312	translation initiation factor IF-2, putative ,translation initiation factor IF-2, putative ,translation initiation factor IF-2, putative ,translation initiation factor IF-2, putative	1	1	1	1	1	1	LaHO174_332580	LtaP33.2980	LmjF.33.2740	LinJ.33.2880	LbrM.33.3020	LmxM.32.2740	0.97	1.15	1.02
OG5_127313	hypothetical protein, conserved ,hypothetical protein, conserved ,hypothetical protein, conserved ,hypothetical protein, conserved ,ATP binding protein-like protein ,ATP binding protein-like protein ,ATP binding protein-like protein ,ATP binding protein-like protein	2	2	2	2	2	2	LaHO174_323210,LaHO174_271980	LtaP27.2270,LtaP32.3180	LmjF.27.2200,LmjF.32.2980	LinJ.27.2120,LinJ.32.3140	LbrM.27.2380,LbrM.32.3240	LmxM.27.2200,LmxM.31.2980	2	2.21	2.26
OG5_127315	lipase, putative ,lipase, putative ,lipase, putative ,lipase, putative ,lipase precursor-like protein ,lipase precursor-like protein ,lipase precursor-like protein	2	2	2	2	2	1	LaHO174_312130,LaHO174_bin310020	LtaP31.2910,LtaP31.0850	LmjF.31.2460,LmjF.31.0840	LinJ.31.2540,LinJ.31.0870	LbrM.31.2750,LbrM.33.1730	LmxM.30.2460	2.03	1.97	2.07
OG5_127318	cAMP specific phosphodiesterase, putative ,cAMP specific phosphodiesterase, putative ,cAMP specific phosphodiesterase, putative ,cAMP specific phosphodiesterase, putative ,cAMP specific phosphodiesterase, putative ,cAMP specific phosphodiesterase, putative ,cAMP specific phosphodiesterase, putative	3	3	1	2	2	2	LaHO174_bin1940010,LaHO174_151460,LaHO174_151470	LtaPcontig05819-1,LtaPcontig05818-1,LtaP15.1440	LmjF.15.1480	LinJ.15.1550,LinJ.15.1540	LbrM.15.1480,LbrM.15.1250	LmxM.15.1481,LmxM.15.1480	2.76	3.55	1.88
OG5_127319	adaptor gamma-1 chain, putative ,adaptor gamma-1 chain, putative ,adaptor gamma-1 chain, putative ,adaptor gamma-1 chain, putative	1	1	1	1	1	1	LaHO174_343310	LtaP34.3940	LmjF.34.3970	LinJ.34.3800	LbrM.20.3600	LmxM.33.3970	0.98	1.04	0.94
OG5_127320	UV excision repair RAD23-like protein ,UV excision repair RAD23-like protein ,UV excision repair RAD23-like protein ,UV excision repair RAD23-like protein	1	1	1	1	1	1	LaHO174_bin1820010	LtaP30.3340	LmjF.30.3300	LinJ.30.3350	LbrM.30.3340	LmxM.29.3300	1.05	0.86	0.96
OG5_127322	ribosomal protein S6, putative,NPH2/RS6-like protein ,ribosomal protein S6, putative,NPH2/RS6-like protein ,ribosomal protein S6, putative,NPH2/RS6-like protein ,ribosomal protein S6, putative,NPH2/RS6-like protein	1	1	1	1	1	1	LaHO174_151450	LtaP15.1420	LmjF.15.1470	LinJ.15.1530	LbrM.15.1470	LmxM.15.1470	0.98	1.24	1.04
OG5_127323	protein tyrosine phosphatase, putative ,protein tyrosine phosphatase, putative ,protein tyrosine phosphatase, putative ,protein tyrosine phosphatase, putative	1	1	1	1	1	1	LaHO174_050230	LtaP05.0300	LmjF.05.0280	LinJ.05.0280	LbrM.05.0270	LmxM.05.0280	1.05	1.11	1
OG5_127324	histone acethyltransferase-like protein ,histone acetyltransferase-like protein ,histone acetyltransferase-like protein ,histone acetyltransferase-like protein ,acetyltransferase-like protein ,acetyltransferase-like protein ,acetyltransferase-like protein ,acetyltransferase-like protein	2	2	2	2	2	2	LaHO174_160180,LaHO174_231620	LtaP23.1640,LtaP16.0240	LmjF.16.0240,LmjF.23.1350	LinJ.16.0250,LinJ.23.1610	LbrM.16.0250,LbrM.23.1470	LmxM.16.0240,LmxM.23.1350	1.96	2.22	1.94
OG5_127325	NUDIX hydrolase protein, conserved ,NUDIX hydrolase protein, conserved ,NUDIX hydrolase protein, conserved ,NUDIX hydrolase protein, conserved	1	1	1	1	1	1	LaHO174_3610280	LtaP36.0290	LmjF.36.0300	LinJ.36.0320	LbrM.35.0380	LmxM.36.0300	1	0.82	0.9
OG5_127327	NADH-ubiquinone oxidoreductase 20 kDa subunit, mitochondrial precursor ,NADH-ubiquinone oxidoreductase 20 kDa subunit, mitochondrial precursor ,NADH-ubiquinone oxidoreductase 20 kDa subunit, mitochondrial precursor ,NADH-ubiquinone oxidoreductase 20 kDa subunit, mitochondrial precursor	1	1	1	1	1	1	LaHO174_270620	LtaP27.0750	LmjF.27.0740	LinJ.27.0590	LbrM.27.0820	LmxM.27.0740	1.1	0.85	0.98
OG5_127328	hypothetical protein, conserved ,hypothetical protein, conserved ,hypothetical protein, conserved ,hypothetical protein, conserved	1	1	1	1	1	1	LaHO174_320660	LtaP32.0680	LmjF.32.0630	LinJ.32.0660	LbrM.32.0710	LmxM.31.0630	0.9	0.9	0.92
OG5_127329	lysophospholipase, putative ,lysophospholipase, putative ,lysophospholipase, putative ,lysophospholipase, putative	1	1	1	1	1	1	LaHO174_241890	LtaP24.2010	LmjF.24.1840	LinJ.24.1910	LbrM.24.1910	LmxM.24.1840	1	0.89	0.88
OG5_127331	ras-like small GTPases, putative ,ras-like small GTPases, putative ,ras-like small GTPases, putative ,small GTP-binding protein, putative	1	1	1	1	1	1	LaHO174_041300	LtaP05.0040	LmjF.05.0030	LinJ.05.0030	LbrM.05.0030	LmxM.05.0030	0.98	2.23	1.15
OG5_127332	prenyltransferase, putative ,prenyltransferase, putative ,prenyltransferase, putative ,prenyltransferase, putative	1	1	1	1	1	1	LaHO174_281340	LtaP28.1390	LmjF.28.1320	LinJ.28.1430	LbrM.28.1420	LmxM.28.1320	0.98	0.88	1.08
OG5_127333	basic transcription factor 3a, putative ,basic transcription factor 3a, putative ,basic transcription factor 3a, putative ,basic transcription factor 3a, putative	1	1	1	1	1	1	LaHO174_3621270	LtaP36.3880	LmjF.36.3770	LinJ.36.3960	LbrM.35.4010	LmxM.36.3770	0.94	0.71	0.86
OG5_127334	glycine dehydrogenase, putative ,pyridoxal phosphate containing glycine decarboxylase, putative ,glycine dehydrogenase, putative ,pyridoxal phosphate containing glycine decarboxylase, putative;with=GeneDB:LinJ26_V3.0040	1	1	1	1	1	1	LaHO174_260040	LtaP26.0040	LmjF.26.0030	LinJ.26.0040	LbrM.26.0050	LmxM.26.0030	0.94	0.92	0.92
OG5_127339	translation initiation factor-like protein ,translation initiation factor-like protein ,translation initiation factor-like protein ,translation initiation factor-like protein	1	1	1	1	1	1	LaHO174_080560	LtaP08.0540	LmjF.08.0550	LinJ.08.0570	LbrM.08.0600	LmxM.08.0550	0.96	0.88	1.02
OG5_127341	membrane-bound acid phosphatase 2 ,membrane-bound acid phosphatase 2, putative ,membrane-bound acid phosphatase 2, putative ,membrane-bound acid phosphatase 2, putative ,membrane-bound acid phosphatase 2, putative ,membrane-bound acid phosphatase 2 ,membrane-bound acid phosphatase 2 ,membrane-bound acid phosphatase 2	2	2	2	2	2	2	LaHO174_3620030,LaHO174_231420	LtaP23.1460,LtaP36.2650	LmjF.36.2590,LmjF.23.1170	LinJ.36.2720,LinJ.23.1430	LbrM.23.1290,LbrM.35.2800	LmxM.36.2590,LmxM.23.1170	2.16	2	2.02
OG5_127342	peptidase m20/m25/m40 family-like protein ,succinyl-diaminopimelate desuccinylase-like protein ,peptidase M20/M25/M40, putative ,peptidase M20/M25/M40, putative ,peptidase M20/M25/M40, putative ,peptidase M20/M25/M40, putative ,peptidase M20/M25/M40, putative ,peptidase m20/m25/m40 family-like protein ,peptidase m20/m25/m40 family-like protein ,succinyl-diaminopimelate desuccinylase-like protein …	6	4	3	2	5	3	LaHO174_331390,LaHO174_311620,LaHO174_bin1020010,LaHO174_bin1020020,LaHO174_bin820140,LaHO174_bin820150	LtaP33.1770,LtaP31.2450,LtaP30.3800,LtaPcontig51-1	LmjF.31.1890,LmjF.31.2020,LmjF.33.1610	LinJ.33.1710,LinJ.31.2060	LbrM.33.1880,LbrM.33.2100,LbrM.31.2100,LbrM.31.2120,LbrM.31.2280	LmxM.32.1610,LmxM.30.2020,LmxM.30.1890	7.29	4.06	2.98
OG5_127343	chaperonin containing t-complex protein, putative ,chaperonin containing t-complex protein, putative ,chaperonin containing t-complex protein, putative ,chaperonin containing t-complex protein, putative	1	1	1	1	1	1	LaHO174_321070	LtaP32.1090	LmjF.32.1000	LinJ.32.1060	LbrM.32.1100	LmxM.31.1000	0.95	0.95	1
OG5_127345	DNA-directed RNA polymerase subunit, putative ,DNA-directed RNA polymerase subunit, putative ,DNA-directed RNA polymerase subunit, putative ,DNA-directed RNA polymerase subunit, putative	1	1	1	1	1	1	LaHO174_340860	LtaP34.1020	LmjF.34.0890	LinJ.34.0940	LbrM.20.0860	LmxM.33.0890	1.02	1.04	0.92
OG5_127346	phosphoinositide-specific phospholipase C, putative ,phospholipase c-like protein ,phospholipase c-like protein ,phospholipase c-like protein ,phosphoinositide-specific phospholipase C, putative , ,phosphoinositide-specific phospholipase C, putative	1	2	2	2	1	2	LaHO174_221490	LtaP22.1650,LtaP30.2950	LmjF.30.2950,LmjF.22.1680	LinJ.22.1530,LinJ.30.2970	LbrM.22.1590	LmxM.29.2950,LmxM.22.1680	1.11	2.05	2.08
OG5_127348	lipoic acid synthetase, mitochondrial precursor, putative ,lipoic acid synthetase, mitochondrial precursor, putative ,lipoic acid synthetase, mitochondrial precursor, putative ,lipoic acid synthetase, mitochondrial precursor, putative	1	1	1	1	1	1	LaHO174_190330	LtaP19.0320	LmjF.19.0350	LinJ.19.0350	LbrM.19.0670	LmxM.19.0350	1.03	0.92	0.86
OG5_127349	N(2), N(2)-dimethylguanosine tRNA methyltransferase, putative ,N(2), N(2)-dimethylguanosine tRNA methyltransferase, putative ,N(2), N(2)-dimethylguanosine tRNA methyltransferase, putative ,N(2), N(2)-dimethylguanosine tRNA methyltransferase, putative	1	1	1	1	1	1	LaHO174_130460	LtaP13.0840	LmjF.13.0940	LinJ.13.0830	LbrM.13.0750	LmxM.13.0940	1.01	0.95	0.96
OG5_127350	sarcoplasmic reticulum glycoprotein, putative,sarcalumenin precursor, putative ,sarcoplasmic reticulum glycoprotein, putative,sarcalumenin precursor, putative ,sarcoplasmic reticulum glycoprotein, putative,sarcalumenin precursor, putative ,sarcoplasmic reticulum glycoprotein, putative,sarcalumenin precursor, putative ,hypothetical protein, conserved ,hypothetical protein, conserved ,hypothetical …	1	2	2	2	2	2	LaHO174_190250	LtaP19.0240,LtaP34.2120	LmjF.19.0280,LmjF.34.2270	LinJ.19.0270,LinJ.34.2040	LbrM.19.0590,LbrM.20.1770	LmxM.19.0280,LmxM.33.2270	1.05	2.34	2.02
OG5_127351	deoxyhypusine synthase, putative ,deoxyhypusine synthase-like ,deoxyhypusine synthase, putative ,deoxyhypusine synthase, putative	1	1	1	1	1	1	LaHO174_200160	LtaP20.0250	LmjF.20.0250	LinJ.20.0270	LbrM.20.4450	LmxM.20.0250	0.97	1.08	0.96
OG5_127352	proliferative cell nuclear antigen (PCNA), putative ,proliferative cell nuclear antigen (PCNA), putative ,proliferative cell nuclear antigen (PCNA), putative ,proliferative cell nuclear antigen (PCNA), putative	1	1	1	1	1	1	LaHO174_151420	LtaP15.1390	LmjF.15.1450	LinJ.15.1500	LbrM.15.1440	LmxM.15.1450	1	1.06	1.06
OG5_127353	rab-GDP dissociation inhibitor, putative ,rab-GDP dissociation inhibitor, putative ,rab-GDP dissociation inhibitor, putative ,rab-GDP dissociation inhibitor, putative	1	1	1	1	1	1	LaHO174_292090	LtaP29.2280	LmjF.29.2160	LinJ.29.2270	LbrM.29.2140	LmxM.08_29.2160	0.98	1.54	1
OG5_127354	vacuolar protein sorting-associated protein-like protein ,vacuolar protein sorting-associated protein-like protein ,vacuolar protein sorting-associated protein-like protein ,vacuolar protein sorting-associated protein-like protein	1	1	1	1	1	1	LaHO174_3620900	LtaP36.3520	LmjF.36.3420	LinJ.36.3580	LbrM.35.3650	LmxM.36.3420	1.03	1	1.04
OG5_127355	hypothetical protein, conserved ,hypothetical protein, conserved ,hypothetical protein, conserved ,hypothetical protein, conserved	1	1	1	1	1	1	LaHO174_261580	LtaP26.1900	LmjF.26.1800	LinJ.26.1800	LbrM.26.1730	LmxM.26.1800	1.1	0.96	1
OG5_127356	signal peptidase type I, putative ,signal peptidase type I, putative ,signal peptidase type I, putative,serine peptidase, Clan SF, Family S26A	1	1	1	1	0	1	LaHO174_080460	LtaP08.0430	LmjF.08.0450	LinJ.08.0460		LmxM.08.0450	0.98	1	1.23
OG5_127359	UDP-N-acetylglucosamine pyrophosphorylase, putative ,UDP-N-acetylglucosamine pyrophosphorylase, putative ,UDP-N-acetylglucosamine pyrophosphorylase, putative ,UDP-N-acetylglucosamine pyrophosphorylase, putative	1	1	1	1	1	1	LaHO174_332350	LtaP33.2750	LmjF.33.2520	LinJ.33.2650	LbrM.33.2790	LmxM.32.2520	0.97	1	0.96
OG5_127360	structural maintenance of chromosome (SMC), putative ,structural maintenance of chromosome (SMC), putative ,structural maintenance of chromosome (SMC), putative ,structural maintenance of chromosome (SMC), putative	1	1	1	1	1	1	LaHO174_050340	LtaP05.0410	LmjF.05.0400	LinJ.05.0400	LbrM.05.0410	LmxM.05.0400	1.02	2.14	0.96
OG5_127362	2-oxoglutarate dehydrogenase, E2 component, dihydrolipoamide succinyltransferase, putative ,2-oxoglutarate dehydrogenase, E2 component, dihydrolipoamide succinyltransferase, putative ,2-oxoglutarate dehydrogenase, E2 component, dihydrolipoamide succinyltransferase, putative ,2-oxoglutarate dehydrogenase, E2 component, dihydrolipoamide succinyltransferase, putative	1	1	1	1	1	1	LaHO174_282470	LtaP28.2500	LmjF.28.2420	LinJ.28.2600	LbrM.28.2620	LmxM.28.2420	1.02	1.06	0.88
OG5_127363	electon transport protein SCO1/SCO2, putative ,cytochrome c oxidase assembly factor, putative ,cytochrome c oxidase assembly factor, putative ,cytochrome c oxidase assembly factor, putative ,cytochrome c oxidase assembly factor, putative ,electon transport protein SCO1/SCO2, putative ,electon transport protein SCO1/SCO2, putative ,electon transport protein SCO1/SCO2, putative	2	2	2	2	2	2	LaHO174_261800,LaHO174_041140	LtaP26.2110,LtaP04.1090	LmjF.04.1130,LmjF.26.1970	LinJ.26.1970,LinJ.04.1140	LbrM.04.1140,LbrM.26.1890	LmxM.04.1130,LmxM.26.1970	1.81	2	2.02
OG5_127364	nucleoporin, putative,serine peptidase, Clan SP, family S59, putative ,nucleoporin, putative,serine peptidase, Clan SP, family S59, putative ,nucleoporin, putative,serine peptidase, Clan SP, family S59, putative ,nucleoporin, putative,serine peptidase, Clan SP, family S59, putative	1	1	1	1	1	1	LaHO174_270220	LtaP27.0380	LmjF.27.0380	LinJ.27.0390	LbrM.27.0470	LmxM.27.0380	0.95	0.89	0.76
OG5_127365	cytochrome c, putative ,cytochrome c, putative ,cytochrome c, putative ,cytochrome c, putative ,cytochrome c, putative ,cytochrome c, putative ,cytochrome c, putative ,cytochrome c, putative	2	1	2	2	2	2	LaHO174_161220,LaHO174_161230	LtaP16.1300	LmjF.16.1310,LmjF.16.1320	LinJ.16.1380,LinJ.16.1390	LbrM.16.1360,LbrM.16.1370	LmxM.16.1310,LmxM.16.1320	1.84	1.34	2.51
OG5_127366	acyl-CoA binding protein, putative ,acyl-CoA binding protein, putative ,acyl-CoA binding protein, putative ,acyl-CoA binding protein, putative	1	1	1	1	1	1	LaHO174_090770	LtaP09.0780	LmjF.09.0750	LinJ.09.0800	LbrM.09.0830	LmxM.09.0750	1.06	0.96	0.98
OG5_127367	hypothetical protein, conserved ,hypothetical protein, conserved ,hypothetical protein, conserved ,hypothetical protein, conserved	1	1	1	1	1	1	LaHO174_bin010170	LtaP34.1300	LmjF.34.1110	LinJ.34.1190	LbrM.20.1140	LmxM.33.1110	0.97	1.04	1.02
OG5_127368	ribosomal protein S7, putative ,ribosomal protein S7, putative ,ribosomal protein S7, putative ,ribosomal protein S7, putative ,ribosomal protein S7, putative ,ribosomal protein S7, putative ,	1	1	2	2	2	1	LaHO174_010430	LtaP01.0430	LmjF.01.0410,LmjF.01.0420	LinJ.01.0430,LinJ.01.0440	LbrM.01.0460,LbrM.01.0470	LmxM.01.0410	1.98	8.78	1.91
OG5_127369	hypothetical protein, conserved ,hypothetical protein, conserved ,hypothetical protein, conserved ,hypothetical protein, conserved	1	1	1	1	1	1	LaHO174_160260	LtaP16.0310	LmjF.16.0310	LinJ.16.0320	LbrM.16.0320	LmxM.16.0310	1	0.91	0.96
OG5_127371	hypothetical protein, conserved ,hypothetical protein, conserved ,hypothetical protein, conserved ,hypothetical protein, conserved	1	1	1	1	1	1	LaHO174_130640	LtaP13.1030	LmjF.13.1130	LinJ.13.1030	LbrM.13.0930	LmxM.13.1130	1.05	1.05	0.94
OG5_127372	hypothetical protein, conserved ,hypothetical protein, conserved ,hypothetical protein, conserved ,hypothetical protein, conserved	1	1	1	1	1	1	LaHO174_251560	LtaP25.1710	LmjF.25.1640	LinJ.25.1700	LbrM.25.2370	LmxM.25.1640	1.06	0.92	1.1
OG5_127374	xanthine phosphoribosyltransferase ,xanthine phosphoribosyltransferase ,xanthine phosphoribosyltransferase ,xanthine phosphoribosyltransferase ,hypoxanthine-guanine phosphoribosyltransferase ,hypoxanthine-guanine phosphoribosyltransferase ,hypoxanthine-guanine phosphoribosyltransferase ,hypoxanthine-guanine phosphoribosyltransferase	1	2	2	2	2	2	LaHO174_210970	LtaP21.0940,LtaP21.0950	LmjF.21.0850,LmjF.21.0845	LinJ.21.0990,LinJ.21.0980	LbrM.21.1000,LbrM.21.0990	LmxM.21.0850,LmxM.21.0845	1.11	2.08	2.17
OG5_127375	DNA ligase I, putative ,DNA ligase I, putative ,DNA ligase I, putative ,DNA ligase I, putative	1	1	1	1	1	1	LaHO174_3023030	LtaP30.3480	LmjF.30.3440	LinJ.30.3490	LbrM.30.3480	LmxM.29.3440	0.89	0.93	0.88
OG5_127376	60S ribosomal protein L39, putative ,60S ribosomal protein L39, putative ,60S ribosomal protein L39, putative ,60S ribosomal protein L39, putative ,60S ribosomal protein L39, putative ,60S ribosomal protein L39, putative ,60S ribosomal protein L39, putative ,60S ribosomal protein L39, putative	2	2	2	2	2	2	LaHO174_292290,LaHO174_161080	LtaP29.2530,LtaP16.1160	LmjF.16.1170,LmjF.29.2370	LinJ.16.1220,LinJ.29.2480	LbrM.16.1210,LbrM.29.2340	LmxM.08_29.2370,LmxM.16.1170	1.88	2.09	1.96
OG5_127379	adenine phosphoribosyltransferase ,adenine phosphoribosyltransferase ,adenine phosphoribosyltransferase ,adenine phosphoribosyltransferase	1	1	1	1	1	1	LaHO174_260110	LtaP26.0130	LmjF.26.0140	LinJ.26.0120	LbrM.26.0130	LmxM.26.0140	1.02	1.12	0.94
OG5_127380	hypothetical protein, conserved ,hypothetical protein, conserved ,hypothetical protein, conserved ,hypothetical protein, conserved	1	1	1	1	1	1	LaHO174_171110	LtaP17.1380	LmjF.17.1250	LinJ.17.1350	LbrM.17.1410	LmxM.17.1250	0.92	0.92	0.94
OG5_127381	cytidine deaminase-like protein ,cytidine deaminase-like protein ,cytidine deaminase-like protein ,cytidine deaminase-like protein	1	1	1	1	1	1	LaHO174_170330	LtaP17.0390	LmjF.17.0360	LinJ.17.0410	LbrM.17.0340	LmxM.17.0360	1.08	0.81	0.94
OG5_127382	serine/threonine protein phosphatase 2A regulatory subunit, putative ,serine/threonine protein phosphatase 2A regulatory subunit, putative ,serine/threonine protein phosphatase 2A regulatory subunit, putative ,serine/threonine protein phosphatase 2A regulatory subunit, putative	1	1	1	1	1	1	LaHO174_200590	LtaP20.0700	LmjF.20.0660	LinJ.20.0720	LbrM.20.4890	LmxM.20.0660	0.99	0.88	1
OG5_127383	tRNA-methyl transferase, putative ,tRNA-methyl transferase, putative ,tRNA-methyl transferase, putative ,tRNA-methyl transferase, putative	1	1	1	1	1	1	LaHO174_070130	LtaP07.0130	LmjF.07.0130	LinJ.07.0280	LbrM.07.0130	LmxM.07.0130	1	1	0.98
OG5_127384	translation factor sui1, putative ,translation factor sui1, putative ,translation factor sui1, putative ,translation factor sui1, putative	1	1	1	1	1	1	LaHO174_241200	LtaPcontig239-1	LmjF.24.1210	LinJ.24.1240	LbrM.24.1230	LmxM.24.1210	0.87	1	1.16
OG5_127385	dihydrofolate reductase-thymidylate synthase ,dihydrofolate reductase-thymidylate synthase ,dihydrofolate reductase-thymidylate synthase ,dihydrofolate reductase-thymidylate synthase	1	1	1	1	1	1	LaHO174_bin860010	LtaP06.0830	LmjF.06.0860	LinJ.06.0890	LbrM.06.0830	LmxM.06.0860	1.03	0.92	1
OG5_127386	hypothetical protein, conserved ,hypothetical protein, conserved ,hypothetical protein, conserved ,hypothetical protein, conserved	1	1	1	1	1	1	LaHO174_320210	LtaP32.0220	LmjF.32.0210	LinJ.32.0220	LbrM.32.0280	LmxM.31.0210	1.06	1	1.04
OG5_127387	hypothetical protein, conserved ,hypothetical protein, conserved ,SNAP protein, putative ,hypothetical protein, conserved ,soluble n-ethylmaleimide sensitive factor, putative ,soluble n-ethylmaleimide sensitive factor, putative ,SNAP protein, putative ,soluble n-ethylmaleimide sensitive factor, putative	2	2	2	2	2	2	LaHO174_322980,LaHO174_201440	LtaP20.1630,LtaP32.3080	LmjF.32.2890,LmjF.20.1690	LinJ.32.3040,LinJ.20.1660	LbrM.32.3140,LbrM.20.5850	LmxM.31.2890,LmxM.20.1690	2.09	2.07	2.02
OG5_127390	translation elongation factor 1-beta, putative ,elongation factor 1-beta ,elongation factor 1-beta ,elongation factor 1-beta ,translation elongation factor 1-beta, putative ,elongation factor 1-beta ,translation elongation factor 1-beta, putative ,translation elongation factor 1-beta, putative ,translation elongation factor 1-beta, putative ,translation elongation factor 1-beta, putative ,transla…	2	2	3	3	2	3	LaHO174_340830,LaHO174_3611440	LtaP36.1420,LtaP34.1030	LmjF.34.0820,LmjF.34.0840,LmjF.36.1430	LinJ.34.0870,LinJ.34.0890,LinJ.36.1490	LbrM.20.0770,LbrM.35.1570	LmxM.33.0840,LmxM.33.0820,LmxM.36.1430	3.35	3.69	3.08
OG5_127391	clathrin coat assembly protein ap19, putative,sigma adaptin, putative ,clathrin coat assembly protein ap19, putative,sigma adaptin, putative ,clathrin coat assembly protein ap19, putative,sigma adaptin, putative ,clathrin coat assembly protein ap19, putative,sigma adaptin, putative	1	1	1	1	1	1	LaHO174_bin1640030	LtaP29.1590	LmjF.29.1440	LinJ.29.1530	LbrM.29.1530	LmxM.08_29.1440	1.02	1.35	1.08
OG5_127393	DNA polymerase kappa, putative ,DNA polymerase kappa, putative ,DNA polymerase kappa, putative ,DNA polymerase kappa, putative ,DNA polymerase kappa, putative,DNA polymerase IV, putative ,DNA polymerase kappa, putative,DNA polymerase IV, putative ,DNA polymerase kappa, putative,DNA polymerase IV, putative ,DNA polymerase kappa, putative,DNA polymerase IV, putative	2	2	2	2	2	2	LaHO174_281440,LaHO174_281450	LtaP28.1480,LtaP28.1490	LmjF.28.1410,LmjF.28.1420	LinJ.28.1530,LinJ.28.1540	LbrM.28.1570,LbrM.28.1580	LmxM.28.1410,LmxM.28.1420	2.02	2.27	1.96
OG5_127394	Pyridoxal kinase, putative ,Pyridoxal kinase, putative ,Pyridoxal kinase, putative ,Pyridoxal kinase, putative	1	1	1	1	1	1	LaHO174_3021270	LtaP30.1360	LmjF.30.1250	LinJ.30.1310	LbrM.30.1370	LmxM.29.1250	0.95	0.93	1.12
OG5_127396	protein kinase, putative,polo-like protein kinase, putative ,protein kinase, putative,polo-like protein kinase, putative ,protein kinase, putative,polo-like protein kinase, putative ,protein kinase, putative,polo-like protein kinase, putative	1	1	1	1	1	1	LaHO174_170710	LtaP17.0750	LmjF.17.0790	LinJ.17.0770	LbrM.17.0690	LmxM.17.0790	0.97	0.88	0.9
OG5_127399	fatty acid transporter protein-like protein ,fatty acid transporter protein-like protein ,fatty acid transporter protein-like protein ,fatty acid transporter protein-like protein	3	1	1	1	1	1	LaHO174_241830,LaHO174_bin2230020,LaHO174_bin2230010	LtaP24.1970	LmjF.24.1780	LinJ.24.1850	LbrM.24.1850	LmxM.24.1780	2.92	4.44	1
OG5_127400	fructose-1,6-bisphosphatase, cytosolic, putative ,fructose-1,6-bisphosphatase, cytosolic, putative , ,fructose-1,6-bisphosphatase, cytosolic, putative	1	1	1	1	1	1	LaHO174_041170	LtaP04.1120	LmjF.04.1160	LinJ.04.1170	LbrM.04.1170	LmxM.04.1160	0.97	1.08	0.92
OG5_127401	protoheme IX farnesyltransferase, putative ,protoheme IX farnesyltransferase, putative ,protoheme IX farnesyltransferase, putative ,protoheme IX farnesyltransferase, putative	1	1	1	1	1	1	LaHO174_231850	LtaP23.1930	LmjF.23.1520	LinJ.23.1920	LbrM.23.1760	LmxM.23.1520	0.97	0.89	0.86
OG5_127402	transcription elongation factor, putative ,transcription elongation factor, putative ,transcription elongation factor, putative ,transcription elongation factor, putative	1	1	1	1	1	1	LaHO174_240200	LtaP24.0200	LmjF.24.0210	LinJ.24.0200	LbrM.24.0200	LmxM.24.0210	0.94	0.93	0.94
OG5_127404	ATP synthase, epsilon chain, putative ,ATP synthase, epsilon chain, putative ,ATP synthase, epsilon chain, putative ,ATP synthase, epsilon chain, putative	1	1	1	1	1	1	LaHO174_3023180	LtaP30.3640	LmjF.30.3600	LinJ.30.3660	LbrM.30.3630	LmxM.29.3600	0.94	1.43	0.94
OG5_127405	hypothetical protein, conserved ,hypothetical protein, conserved ,hypothetical protein, conserved ,hypothetical protein, conserved	1	1	1	1	1	1	LaHO174_3623310	LtaP36.5900	LmjF.36.5750	LinJ.36.6000	LbrM.35.6030	LmxM.36.5750	0.96	0.86	0.84
OG5_127407	leucyl-tRNA synthetase, putative ,leucyl-tRNA synthetase, putative ,leucyl-tRNA synthetase, putative ,leucyl-tRNA synthetase, putative	1	1	1	1	1	1	LaHO174_130610	LtaP13.1000	LmjF.13.1100	LinJ.13.1000	LbrM.13.0900	LmxM.13.1100	1	1	0.96
OG5_127408	hypothetical protein, conserved ,hypothetical protein, conserved ,hypothetical protein, conserved ,hypothetical protein, conserved	1	1	1	1	1	1	LaHO174_3622240	LtaP36.4840	LmjF.36.4710	LinJ.36.4940	LbrM.35.4960	LmxM.36.4710	0.99	0.93	0.96
OG5_127409	developmentally regulated phosphoprotein-like protein ,developmentally regulated phosphoprotein-like protein ,developmentally regulated phosphoprotein-like protein ,developmentally regulated phosphoprotein-like protein	1	1	1	1	1	1	LaHO174_200200	LtaP20.0290	LmjF.20.0280	LinJ.20.0310	LbrM.20.4500	LmxM.20.0280	1.08	1.35	1.1
OG5_127410	cytosolic malate dehydrogenase ,cytosolic malate dehydrogenase ,cytosolic malate dehydrogenase ,cytosolic malate dehydrogenase, putative	1	1	1	1	1	1	LaHO174_282850	LtaP28.2880	LmjF.28.2860	LinJ.28.3090	LbrM.28.3070	LmxM.28.2860	1.08	1	0.9
OG5_127411	nucleolar GTP-binding protein, putative ,nucleolar GTP-binding protein, putative ,nucleolar GTP-binding protein, putative ,nucleolar GTP-binding protein, putative	1	1	1	1	1	1	LaHO174_331640	LtaP33.2040	LmjF.33.1870	LinJ.33.1970	LbrM.33.2140	LmxM.32.1870	1.06	0.85	1.2
OG5_127412	glycine synthase, putative;with=GeneDB:LinJ36_V3.3990 ,aminomethyltransferase, mitochondrial precursor, putative ,glycine synthase, putative ,glycine synthase, putative ,glycine synthase, putative;with=GeneDB:LinJ36_V3.4000 ,aminomethyltransferase, mitochondrial precursor, putative ,aminomethyltransferase, mitochondrial precursor, putative	1	1	2	2	1	2	LaHO174_3621300	LtaP36.3920	LmjF.36.3800,LmjF.36.3810	LinJ.36.3990,LinJ.36.4000	LbrM.35.4040	LmxM.36.3800,LmxM.36.3810	1.97	0.86	1.92
OG5_127415	hypothetical protein, conserved ,hypothetical protein, conserved ,hypothetical protein, conserved ,hypothetical protein, conserved	1	1	1	1	1	1	LaHO174_3623680	LtaP36.6280	LmjF.36.6120	LinJ.36.6380	LbrM.35.6430	LmxM.36.6120	1.05	1.04	1
OG5_127416	topoisomerase-related function protein-like protein ,topoisomerase-related function protein-like protein ,topoisomerase-related function protein-like protein ,topoisomerase-related function protein-like protein	1	1	1	1	1	1	LaHO174_070730	LtaP07.0710	LmjF.07.0700	LinJ.07.0780	LbrM.07.0770	LmxM.07.0700	1.05	1.04	1.04
OG5_127417	uracil-DNA-glycosylase, putative ,uracil-DNA-glycosylase, putative ,uracil-DNA-glycosylase, putative ,uracil-DNA-glycosylase, putative	1	1	1	1	1	1	LaHO174_180490	LtaP18.0500	LmjF.18.0480	LinJ.18.0480	LbrM.18.0540	LmxM.18.0480	0.89	0.93	1.02
OG5_127419	RNA polymerase III C11 subunit, putative ,RNA polymerase III C11 subunit, putative ,RNA polymerase III C11 subunit, putative ,RNA polymerase III C11 subunit, putative	1	1	1	1	1	1	LaHO174_190470	LtaP19.0400	LmjF.19.0420	LinJ.19.0420	LbrM.19.0740	LmxM.19.0420	0.98	0.92	0.94
OG5_127422	arginine N-methyltransferase-like protein ,arginine N-methyltransferase-like protein ,arginine N-methyltransferase-like protein ,arginine N-methyltransferase-like protein	1	1	1	1	1	1	LaHO174_120800	LtaP12.1080	LmjF.12.1270	LinJ.12.0850	LbrM.20.6060	LmxM.12.1270	1.03	0.96	0.98
OG5_127424	proteasome alpha 7 subunit, putative ,proteasome alpha 7 subunit, putative ,proteasome alpha 7 subunit, putative ,proteasome alpha 7 subunit, putative	1	1	1	1	1	1	LaHO174_110240	LtaP11.0260	LmjF.11.0240	LinJ.11.0240	LbrM.19.0080	LmxM.11.0240	0.95	1.23	1.04
OG5_127425	protein kinase, putative ,protein kinase, putative ,protein kinase, putative ,protein kinase, putative	1	1	1	1	1	1	LaHO174_340030	LtaP34.0060	LmjF.34.0030	LinJ.34.0030	LbrM.20.0110	LmxM.33.0030	1.08	1.22	1.24
OG5_127426	programmed cell death 6 protein-like protein ,programmed cell death 6 protein-like protein ,programmed cell death 6 protein-like protein ,programmed cell death 6 protein-like protein	1	1	1	1	1	1	LaHO174_130960	LtaP13.1330	LmjF.13.1460	LinJ.13.1500	LbrM.13.1220	LmxM.13.1460	0.99	1.03	0.94
OG5_127427	hypothetical protein, conserved ,hypothetical protein, conserved ,hypothetical protein, conserved ,hypothetical protein, conserved	1	1	1	1	1	1	LaHO174_340050	LtaP34.0080	LmjF.34.0050	LinJ.34.0050	LbrM.20.0130	LmxM.33.0050	1.1	1.11	1.06
OG5_127428	chaperonin TCP20, putative ,chaperonin TCP20, putative ,chaperonin TCP20, putative ,chaperonin TCP20, putative	1	1	1	1	1	1	LaHO174_131150	LtaP13.1520	LmjF.13.1660	LinJ.13.1400	LbrM.13.1520	LmxM.13.1660	0.99	1.16	1.04
OG5_127429	DNA polymerase delta catalytic subunit, putative ,DNA polymerase delta catalytic subunit, putative ,DNA polymerase delta catalytic subunit, putative ,DNA polymerase delta catalytic subunit, putative	1	1	1	1	1	1	LaHO174_331490	LtaP33.1850	LmjF.33.1690	LinJ.33.1790	LbrM.33.1960	LmxM.32.1690	1.1	1.15	1.08
OG5_127430	S-phase kinase-associated protein, putative,Skp1 family protein, putative,Cyclin A/CDK2- associated protein ,S-phase kinase-associated protein, putative,Skp1 family protein, putative,Cyclin A/CDK2- associated protein ,S-phase kinase-associated protein, putative,Skp1 family protein, putative,Cyclin A/CDK2- associated protein ,S-phase kinase-associated protein, putative,Skp1 family protein, putativ…	1	1	1	1	1	1	LaHO174_111040	LtaP11.1120	LmjF.11.1210	LinJ.11.1200	LbrM.11.0950	LmxM.11.1210	0.84	1.12	0.9
OG5_127431	ubiquitin hydrolase, putative,cysteine peptidase, Clan CA, family C19, putative ,ubiquitin hydrolase, putative,cysteine peptidase, Clan CA, family C19, putative ,ubiquitin hydrolase, putative,cysteine peptidase, Clan CA, family C19, putative ,ubiquitin hydrolase, putative,cysteine peptidase, Clan CA, family C19, putative	1	1	1	1	1	1	LaHO174_271170	LtaP27.1340	LmjF.27.1270	LinJ.27.1170	LbrM.27.1390	LmxM.27.1270	1.11	1.37	1.04
OG5_127432	hypothetical protein, conserved ,hypothetical protein, conserved ,hypothetical protein, conserved ,hypothetical protein, conserved	1	1	1	1	1	1	LaHO174_354140	LtaP35.4440	LmjF.35.4400	LinJ.35.4470	LbrM.34.4380	LmxM.34.4400	0.86	0.86	0.92
OG5_127433	elongation initiation factor 2 alpha subunit, putative ,elongation initiation factor 2 alpha subunit, putative ,elongation initiation factor 2 alpha subunit, putative ,elongation initiation factor 2 alpha subunit, putative	1	1	1	1	1	1	LaHO174_030920	LtaP03.0930	LmjF.03.0980	LinJ.03.0960	LbrM.03.0890	LmxM.03.0980	1.1	1.53	1.21
OG5_127434	hypothetical protein, conserved ,hypothetical protein, conserved ,hypothetical protein, conserved ,hypothetical protein, conserved ,hypothetical protein, conserved ,hypothetical protein, conserved ,hypothetical protein, conserved ,hypothetical protein, conserved	2	2	2	2	2	2	LaHO174_292450,LaHO174_3612230	LtaP36.2200,LtaP29.2740	LmjF.36.2170,LmjF.29.2540	LinJ.36.2300,LinJ.29.2650	LbrM.35.2410,LbrM.29.2510	LmxM.36.2170,LmxM.08_29.2540	1.93	1.97	1.94
OG5_127435	haloacid dehalogenase-like hydrolase-like protein ,haloacid dehalogenase-like hydrolase-like protein ,haloacid dehalogenase-like hydrolase-like protein ,haloacid dehalogenase-like hydrolase-like protein ,haloacid dehalogenase-like hydrolase-like protein ,haloacid dehalogenase-like hydrolase-like protein ,haloacid dehalogenase-like hydrolase-like protein ,haloacid dehalogenase-like hydrolase-like …	3	3	3	3	3	3	LaHO174_281370,LaHO174_281380,LaHO174_281390	LtaP28.1410,LtaP28.1420,LtaP28.1430	LmjF.28.1350,LmjF.28.1360,LmjF.28.1370	LinJ.28.1460,LinJ.28.1470,LinJ.28.1480	LbrM.28.1490,LbrM.28.1510,LbrM.28.1520	LmxM.28.1350,LmxM.28.1360,LmxM.28.1370	3.05	3.3	3.2
OG5_127436	ribonuclease H1, putative ,ribonuclease H1, putative ,ribonuclease H1, putative ,ribonuclease H1, putative	1	1	1	1	1	1	LaHO174_060320	LtaP06.0260	LmjF.06.0290	LinJ.06.0290	LbrM.06.0270	LmxM.06.0290	0.89	1.03	1
OG5_127438	RNA helicase, putative ,RNA helicase, putative ,RNA helicase, putative ,RNA helicase, putative	1	1	1	1	1	1	LaHO174_211810	LtaP21.1780	LmjF.21.1552	LinJ.21.1820	LbrM.21.1700	LmxM.21.1552	1	1.29	1.04
OG5_127439	protein kinase, putative,dual-specificity protein kinase, putative ,protein kinase, putative,dual-specificity protein kinase, putative ,protein kinase, putative,dual-specificity protein kinase, putative ,protein kinase, putative,dual-specificity protein kinase, putative ,protein kinase-like protein	1	1	1	1	1	2	LaHO174_331620	LtaP33.1980	LmjF.33.1830	LinJ.33.1930	LbrM.33.2090	LmxM.32.1830,LmxM.34.1860	1.02	1.15	1.12
OG5_127440	hypothetical protein, conserved ,hypothetical protein, conserved ,hypothetical protein, conserved ,hypothetical protein, conserved	1	1	1	1	1	1	LaHO174_211580	LtaP21.1520	LmjF.21.1330	LinJ.21.1580	LbrM.21.1570	LmxM.21.1330partial	0.94	1	0.92
OG5_127441	cdp-diacylglycerol synthetase-like protein ,cdp-diacylglycerol synthetase-like protein ,cdp-diacylglycerol synthetase-like protein ,cdp-diacylglycerol synthetase-like protein	1	1	1	1	1	1	LaHO174_261420	LtaP26.1650	LmjF.26.1620	LinJ.26.1600	LbrM.26.1640	LmxM.26.1620	1.13	1.08	1.24
OG5_127442	small nuclear ribonucleoprotein protein, putative ,small nuclear ribonucleoprotein protein, putative ,small nuclear ribonucleoprotein protein, putative ,small nuclear ribonucleoprotein protein, putative	1	1	1	1	1	1	LaHO174_271780	LtaP27.2060	LmjF.27.1970	LinJ.27.1890	LbrM.27.2130	LmxM.27.1970	1.21	3.37	1.02
OG5_127443	diphthine synthase-like protein ,diphthine synthase-like protein ,diphthine synthase-like protein ,diphthine synthase-like protein	1	1	1	1	1	1	LaHO174_311380	LtaP31.2080	LmjF.31.1610	LinJ.31.1640	LbrM.31.1820	LmxM.30.1610	1.1	1.18	1.16
OG5_127444	phosphatidylinositol 3-kinase 2, putative ,phosphatidylinositol 3-kinase, putative ,phosphatidylinositol 3-kinase 2, putative ,phosphatidylinositol 3-kinase 2, putative	0	0	1	1	1	1			LmjF.14.0020	LinJ.14.0020	LbrM.14.0020	LmxM.14.0020	0	0	1.16
OG5_127445	hypothetical protein, conserved ,hypothetical protein, conserved ,hypothetical protein, conserved ,hypothetical protein, conserved	1	1	1	1	1	1	LaHO174_140790	LtaP14.0770	LmjF.14.0780	LinJ.14.0840	LbrM.14.0760	LmxM.14.0780	1.04	0.96	1
OG5_127446	hypothetical protein, conserved ,hypothetical protein, conserved ,hypothetical protein, conserved ,hypothetical protein, conserved	1	1	1	1	1	1	LaHO174_242110	LtaP24.2220	LmjF.24.2040	LinJ.24.2120	LbrM.24.2120	LmxM.24.2040	1.06	1.19	1
OG5_127447	eukaryotic translation initiation factor 2 subunit, putative ,eukaryotic translation initiation factor 2 subunit, putative ,eukaryotic translation initiation factor 2 subunit, putative ,eukaryotic translation initiation factor 2 subunit, putative	1	2	1	1	1	1	LaHO174_091160	LtaP18.1540,LtaP09.1110	LmjF.09.1070	LinJ.09.1130	LbrM.09.1130	LmxM.09.1070	0.87	2.2	1.06
OG5_127448	ribosomal protein L38, putative ,ribosomal protein L38, putative ,ribosomal protein L38, putative ,ribosomal protein L38, putative ,ribosomal protein L38, putative ,ribosomal protein L38, putative ,ribosomal protein L38, putative ,ribosomal protein L38, putative	2	2	2	2	2	2	LaHO174_262060,LaHO174_030240	LtaP26.2370,LtaP03.0240	LmjF.03.0250,LmjF.26.2220	LinJ.03.0240,LinJ.26.2230	LbrM.03.0260,LbrM.26.2140	LmxM.03.0250,LmxM.26.2220	1.89	2.11	1.88
OG5_127449	structural maintenance of chromosome (SMC) family protein, putative ,structural maintenance of chromosome (SMC) family protein, putative ,structural maintenance of chromosome (SMC) family protein, putative ,structural maintenance of chromosome (SMC) family protein, putative	1	1	1	1	1	1	LaHO174_353280	LtaP35.3560	LmjF.35.3510	LinJ.35.3560	LbrM.34.3440	LmxM.34.3510	1	1	0.96
OG5_127450	U2 splicing auxiliary factor, putative ,U2 splicing auxiliary factor, putative ,U2 splicing auxiliary factor, putative ,U2 splicing auxiliary factor, putative	1	1	1	1	1	1	LaHO174_030180	LtaP03.0180	LmjF.03.0190	LinJ.03.0180	LbrM.03.0200	LmxM.03.0190	1.11	4.82	1.11
OG5_127451	(H )-ATPase G subunit, putative ,(H )-ATPase G subunit, putative ,(H )-ATPase G subunit, putative ,(H )-ATPase G subunit, putative	1	1	1	1	1	1	LaHO174_230390	LtaP23.0400	LmjF.23.0340	LinJ.23.0380	LbrM.23.0370	LmxM.23.0340	0.99	1.04	0.98
OG5_127452	cyclophilin 2 ,cyclophilin 2 ,cyclophilin 2 ,cyclophilin	1	1	1	1	1	1	LaHO174_060120	LtaP06.0090	LmjF.06.0120	LinJ.06.0120	LbrM.06.0100	LmxM.06.0120	1.06	0.95	1.11
OG5_127453	Sec1/Munc18 related protein, putative ,syntaxin binding protein 1, putative ,syntaxin binding protein 1, putative ,syntaxin binding protein 1, putative	1	1	1	1	1	1	LaHO174_262100	LtaP26.2410	LmjF.26.2260	LinJ.26.2270	LbrM.26.2180	LmxM.26.2260	1.02	0.96	0.98
OG5_127454	hypothetical protein, conserved ,hypothetical protein, conserved ,hypothetical protein, conserved ,hypothetical protein, conserved	1	1	1	1	1	1	LaHO174_bin1820260	LtaP30.3080	LmjF.30.3070	LinJ.30.3110	LbrM.30.3060	LmxM.29.3070	0.87	0.89	0.86
OG5_127455	DNA-directed RNA polymerases II, putative ,DNA-directed RNA polymerases II, putative ,DNA-directed RNA polymerases II, putative ,DNA-directed RNA polymerases II, putative	1	1	1	1	1	1	LaHO174_180780	LtaP18.0790	LmjF.18.0780	LinJ.18.0780	LbrM.18.0870	LmxM.18.0780	1.08	1	1.14
OG5_127456	proteasome regulatory ATPase subunit 2, putative ,proteasome regulatory ATPase subunit 2, putative ,proteasome regulatory ATPase subunit 2, putative ,proteasome regulatory ATPase subunit 2, putative	1	1	1	1	1	1	LaHO174_130600	LtaP13.0990	LmjF.13.1090	LinJ.13.0990	LbrM.13.0890	LmxM.13.1090	0.89	1.05	1.06
OG5_127457	RNA-binding protein, putative ,RNA-binding protein, putative ,RNA-binding protein, putative ,RNA-binding protein, putative	1	1	1	1	1	1	LaHO174_3022490	LtaP30.2580	LmjF.30.2610	LinJ.30.2600	LbrM.30.2560	LmxM.29.2610	1.03	0.86	0.92
OG5_127463	hypothetical protein, conserved ,hypothetical protein, conserved ,hypothetical protein, conserved ,hypothetical protein, conserved	1	1	1	1	1	1	LaHO174_351260	LtaP35.1410	LmjF.35.1350	LinJ.35.1350	LbrM.34.1260	LmxM.34.1350	1.08	1.11	0.98
OG5_127464	hypothetical protein, conserved ,hypothetical protein, conserved ,hypothetical protein, conserved ,hypothetical protein, conserved	1	1	1	1	1	1	LaHO174_353310	LtaP35.3590	LmjF.35.3540	LinJ.35.3590	LbrM.34.3470	LmxM.34.3540	0.95	1.04	0.94
OG5_127465	replication factor C, subunit 1, putative ,replication factor C, subunit 1, putative ,replication factor C, subunit 1, putative ,replication factor C, subunit 1, putative	1	1	1	1	1	1	LaHO174_240950	LtaP24.1080	LmjF.24.0990	LinJ.24.1010	LbrM.24.1000	LmxM.24.0990	1	1.04	0.96
OG5_127467	hypothetical protein, conserved ,hypothetical protein, conserved ,hypothetical protein, conserved ,hypothetical protein, conserved	1	1	1	1	1	1	LaHO174_330510	LtaP33.0590	LmjF.33.0560	LinJ.33.0580	LbrM.33.0570	LmxM.32.0560	1.08	1.59	1
OG5_127468	methionyl-tRNA synthetase, putative ,methionyl-tRNA synthetase, putative ,methionyl-tRNA synthetase, putative ,methionyl-tRNA synthetase, putative	1	1	1	1	1	1	LaHO174_210870	LtaP21.0830	LmjF.21.0810	LinJ.21.0890	LbrM.21.0900	LmxM.21.0810	1.05	1.04	0.98
OG5_127469	cyclin-dependent kinase regulatory subunit ,cyclin-dependent kinase regulatory subunit ,cyclin-dependent kinase regulatory subunit ,cyclin-dependent kinase regulatory subunit	1	1	1	1	1	1	LaHO174_323730	LtaP32.3960	LmjF.32.3790	LinJ.32.3940	LbrM.32.4030	LmxM.31.3790	1.22	0.78	1.1
OG5_127471	glutaminyl-tRNA synthetase, putative ,glutaminyl-tRNA synthetase, putative ,glutaminyl-tRNA synthetase, putative ,glutaminyl-tRNA synthetase, putative	1	1	1	1	1	1	LaHO174_151410	LtaP15.1380	LmjF.15.1440	LinJ.15.1490	LbrM.15.1430	LmxM.15.1440	1.08	1.04	0.9
OG5_127472	flap endonuclease-1 (FEN-1), putative ,flap endonuclease-1 (FEN-1), putative ,flap endonuclease-1 (FEN-1), putative ,flap endonuclease-1 (FEN-1), putative	1	1	1	1	1	1	LaHO174_270100	LtaP27.0250	LmjF.27.0250	LinJ.27.0260	LbrM.27.0270	LmxM.27.0250	1	1.37	1.08
OG5_127474	adaptor complex AP-1 medium subunit, putative,Mu-adaptin 1, putative ,adaptor complex AP-1 medium subunit, putative,Mu-adaptin 1, putative ,adaptor complex AP-1 medium subunit, putative,Mu-adaptin 1, putative ,adaptor complex AP-1 medium subunit, putative,Mu-adaptin 1, putative	1	1	1	1	1	1	LaHO174_220980	LtaP22.1100	LmjF.22.1140	LinJ.22.0960	LbrM.22.1040	LmxM.22.1140	1.05	1.02	1.04
OG5_127476	hypothetical protein, conserved ,hypothetical protein, conserved ,hypothetical protein, conserved ,hypothetical protein, conserved	1	1	1	1	1	1	LaHO174_290250	LtaP29.0240	LmjF.29.0240	LinJ.29.0250	LbrM.29.0250	LmxM.08_29.0240	1	1.05	0.92
OG5_127479	hypothetical protein, conserved ,hypothetical protein, conserved ,hypothetical protein, conserved ,hypothetical protein, conserved	1	1	1	1	1	1	LaHO174_3611140	LtaP36.1140	LmjF.36.1160	LinJ.36.1220	LbrM.35.1290	LmxM.36.1160	0.98	1.18	0.96
OG5_127480	clathrin heavy chain, putative ,clathrin heavy chain, putative ,clathrin heavy chain, putative ,clathrin heavy chain, putative	1	1	1	1	1	1	LaHO174_3611650	LtaP36.1610	LmjF.36.1630	LinJ.36.1700	LbrM.35.1780	LmxM.36.1630	0.94	1.04	0.94
OG5_127481	hypothetical protein, conserved ,hypothetical protein, conserved ,hypothetical protein, conserved ,hypothetical protein, conserved ,hypothetical protein, conserved ,hypothetical protein, conserved ,hypothetical protein, conserved ,hypothetical protein, conserved	2	2	2	2	2	2	LaHO174_340220,LaHO174_354190	LtaP34.0250,LtaP35.4490	LmjF.34.0210,LmjF.35.4470	LinJ.34.0230,LinJ.35.4540	LbrM.20.0220,LbrM.34.4450	LmxM.33.0210,LmxM.34.4470	2.06	1.93	2.02
OG5_127483	T-complex protein 1, gamma subunit, putative ,T-complex protein 1, gamma subunit, putative ,T-complex protein 1, gamma subunit, putative ,T-complex protein 1, gamma subunit, putative	1	1	1	1	1	1	LaHO174_231450	LtaP23.1490	LmjF.23.1220	LinJ.23.1460	LbrM.23.1320	LmxM.23.1220	1.14	0.89	1.18
OG5_127484	40S ribosomal protein S21, putative ,40S ribosomal protein S21, putative ,40S ribosomal protein S21, putative ,40S ribosomal protein S21, putative ,40S ribosomal protein S21, putative ,40S ribosomal protein S21, putative ,40S ribosomal protein S21, putative ,40S ribosomal protein S21, putative	2	1	2	2	2	2	LaHO174_bin1150090,LaHO174_bin1150100	LtaP29.2560	LmjF.11.0760,LmjF.11.0780	LinJ.11.0780,LinJ.11.0770	LbrM.11.0550,LbrM.11.0560	LmxM.11.0760,LmxM.11.0770	1.98	0.66	1.68
OG5_127487	acidocalcisomal pyrophosphatase ,acidocalcisomal pyrophosphatase ,acidocalcisomal pyrophosphatase ,acidocalcisomal pyrophosphatase	1	1	1	1	1	1	LaHO174_110210	LtaP11.0220	LmjF.11.0210	LinJ.11.0210	LbrM.19.0110	LmxM.11.0210	0.91	1.04	1.12
OG5_127488	eukaryotic translation initiation factor 6 (eIF-6), putative ,eukaryotic translation initiation factor 6 (eIF-6), putative ,eukaryotic translation initiation factor 6 (eIF-6), putative ,eukaryotic translation initiation factor 6 (eIF-6), putative	1	1	1	1	1	1	LaHO174_3610880	LtaP36.0910	LmjF.36.0890	LinJ.36.0950	LbrM.35.1010	LmxM.36.0890	1	0.89	1
OG5_127489	mitochondrial carrier protein-like protein ,mitochondrial carrier protein-like protein ,mitochondrial carrier protein-like protein ,mitochondrial carrier protein-like protein	1	1	1	1	1	1	LaHO174_342340	LtaP34.2960	LmjF.34.3060	LinJ.34.2890	LbrM.20.2640	LmxM.33.3060	0.9	0.93	1.06
OG5_127490	phenylalanyl-tRNA synthetase, putative ,phenylalanyl-tRNA synthetase, putative ,phenylalanyl-tRNA synthetase, putative ,phenylalanyl-tRNA synthetase, putative	1	1	1	1	1	1	LaHO174_190930	LtaP19.0950	LmjF.19.1040	LinJ.19.1010	LbrM.19.1320	LmxM.19.1040	1.08	1	1.06
OG5_127493	acetyl-CoA carboxylase, putative ,acetyl-CoA carboxylase, putative ,acetyl-CoA carboxylase, putative ,acetyl-CoA carboxylase, putative	1	1	1	1	1	1	LaHO174_312650	LtaP31.3460	LmjF.31.2970	LinJ.31.3080	LbrM.31.3340	LmxM.30.2970	0.98	0.95	0.89
OG5_127494	hypothetical protein, conserved ,hypothetical protein, conserved ,hypothetical protein, conserved ,hypothetical protein, conserved ,hypothetical protein, conserved ,hypothetical protein, conserved ,hypothetical protein, conserved ,hypothetical protein, conserved	2	2	2	2	2	2	LaHO174_340740,LaHO174_251990	LtaP34.0820,LtaP25.2180	LmjF.25.2060,LmjF.34.0730	LinJ.25.2140,LinJ.34.0770	LbrM.25.1620,LbrM.20.0660	LmxM.25.2060,LmxM.33.0730	1.98	2.15	2.04
OG5_127495	lipophosphoglycan biosynthetic protein (lpg2) ,lipophosphoglycan biosynthetic protein (lpg2) ,lipophosphoglycan biosynthetic protein (lpg2) ,lipophosphoglycan biosynthetic protein (lpg2)	1	1	1	1	1	1	LaHO174_342450	LtaP34.3030	LmjF.34.3120	LinJ.34.4290	LbrM.20.2700	LmxM.33.3120	1.06	1.11	1.2
OG5_127496	QA-SNARE protein putative ,QA-SNARE protein putative ,QA-SNARE protein putative ,QA-SNARE protein putative	1	1	1	1	1	1	LaHO174_352490	LtaP35.2730	LmjF.35.2720	LinJ.35.2760	LbrM.34.2610	LmxM.34.2720	0.97	2.18	0.88
OG5_127497	60S ribosomal protein L24, putative ,60S ribosomal protein L24, putative ,60S ribosomal protein L24, putative ,60S ribosomal protein L24, putative	1	1	1	1	1	1	LaHO174_110760	LtaP11.0880	LmjF.11.0900	LinJ.11.0900	LbrM.11.0700	LmxM.11.0900	1.02	1.12	1.04
OG5_127498	dynein light chain, flagellar outer arm, putative ,dynein light chain, flagellar outer arm, putative ,dynein light chain, flagellar outer arm, putative ,dynein light chain, flagellar outer arm, putative	1	1	1	1	1	1	LaHO174_320240	LtaP32.0240	LmjF.32.0230	LinJ.32.0240	LbrM.32.0300	LmxM.31.0230	0.87	1.17	1
OG5_127499	anti-silencing protein asf 1-like ,anti-silencing protein asf 1-like protein ,anti-silencing protein asf 1-like protein ,anti-silencing protein asf 1-like protein	1	1	1	1	1	1	LaHO174_212260	LtaP20.0060	LmjF.20.0050	LinJ.20.0060	LbrM.20.4140	LmxM.20.0050	1.52	1.31	1.02
OG5_127500	clathrin coat assembly protein, putative ,clathrin coat assembly protein, putative ,clathrin coat assembly protein, putative ,clathrin coat assembly protein, putative	1	1	1	1	1	1	LaHO174_240020	LtaP24.0020	LmjF.24.0020	LinJ.24.0020	LbrM.24.0020	LmxM.24.0020	1.08	1.26	1.12
OG5_127501	6-phosphogluconolactonase ,6-phosphogluconolactonase ,6-phosphogluconolactonase ,6-phosphogluconolactonase ,6-phosphogluconolactonase	1	1	1	1	2	1	LaHO174_262550	LtaP26.2860	LmjF.26.2700	LinJ.26.2730	LbrM.26.2630,LbrM.26.2660	LmxM.26.2700	1.02	1.04	1
OG5_127503	carbonic anhydrase family protein, putative ,carbonic anhydrase family protein, putative ,carbonic anhydrase family protein, putative ,carbonic anhydrase family protein, putative	1	1	1	1	1	1	LaHO174_060640	LtaP06.0560	LmjF.06.0610	LinJ.06.0630	LbrM.06.0620	LmxM.06.0610	1.08	1	1
OG5_127504	hypothetical protein, conserved ,hypothetical protein, conserved ,hypothetical protein, conserved ,hypothetical protein, conserved	1	1	1	1	1	1	LaHO174_241640	LtaP24.1780	LmjF.24.1640	LinJ.24.1710	LbrM.24.1700	LmxM.24.1640	1.05	1.07	0.98
OG5_127505	nudix hydrolase-like protein ,nudix hydrolase-like protein ,nudix hydrolase-like protein ,nudix hydrolase-like protein	1	1	1	1	1	1	LaHO174_3621150	LtaP36.3770	LmjF.36.3660	LinJ.36.3840	LbrM.35.3890	LmxM.36.3660	1.01	1.21	1.2
OG5_127506	protein transport protein Sec31, putative ,protein transport protein Sec31, putative ,protein transport protein Sec31, putative ,protein transport protein Sec31, putative	1	1	1	1	1	1	LaHO174_110990	LtaP11.1070	LmjF.11.1160	LinJ.11.1140	LbrM.11.0920	LmxM.11.1160	0.92	0.77	0.86
OG5_127508	vacuolar protein sorting-associated protein 4 ,vacuolar protein sorting-associated protein 4 ,vacuolar protein sorting-associated protein 4 ,vacuolar protein sorting-associated protein 4	1	1	1	1	1	1	LaHO174_292410	LtaP29.2700	LmjF.29.2500	LinJ.29.2610	LbrM.29.2470	LmxM.08_29.2500	0.95	1.07	0.94
OG5_127509	hypothetical protein, conserved ,hypothetical protein, conserved ,hypothetical protein, conserved ,hypothetical protein, conserved ,hypothetical protein, conserved	1	1	1	1	1	2	LaHO174_161010	LtaP16.1090	LmjF.16.1110	LinJ.16.1150	LbrM.16.1140	LmxM.16.1110,LmxM.16.1111	1.02	0.89	1.06
OG5_127510	ferrochelatase-like protein ,ferrochelatase-like protein ,ferrochelatase-like protein ,ferrochelatase-like protein	1	1	1	1	1	1	LaHO174_171240	LtaP17.1600	LmjF.17.1460	LinJ.17.1580	LbrM.17.1610	LmxM.17.1460	0.88	1.15	0.92
OG5_127511	hypothetical protein, conserved ,hypothetical protein, conserved ,hypothetical protein, conserved ,hypothetical protein, conserved	1	1	1	1	1	1	LaHO174_231540	LtaP23.1560	LmjF.23.1270	LinJ.23.1530	LbrM.23.1390	LmxM.23.1270	1.09	0.96	0.98
OG5_127512	hypothetical protein, conserved ,hypothetical protein, conserved ,hypothetical protein, conserved ,hypothetical protein, conserved	1	1	1	1	1	1	LaHO174_110180	LtaP11.0190	LmjF.11.0180	LinJ.11.0180	LbrM.19.0140	LmxM.11.0180	0.95	1.08	1.12
OG5_127513	cell cycle regulation-like protein ,hypothetical protein, conserved,cell cycle regulation-like protein ,hypothetical protein, conserved,cell cycle regulation-like protein ,hypothetical protein, conserved,cell cycle regulation-like protein	1	1	1	1	1	1	LaHO174_260150	LtaP26.0190	LmjF.26.0200	LinJ.26.0190	LbrM.26.0200	LmxM.26.0200	0.86	1.08	1.06
OG5_127514	GTP-binding protein, putative ,GTP-binding protein, putative ,GTP-binding protein, putative ,GTP-binding protein, putative	1	1	1	1	1	1	LaHO174_251300	LtaP25.1460	LmjF.25.1420	LinJ.25.1460	LbrM.25.2050	LmxM.25.1420	1.11	0.92	1.08
OG5_127515	lipoate protein ligase, putative ,lipoate protein ligase, putative ,lipoate protein ligase, putative ,lipoate protein ligase, putative	1	1	1	1	1	1	LaHO174_3620530	LtaP36.3160	LmjF.36.3080	LinJ.36.3230	LbrM.35.3300	LmxM.36.3080	1.06	1.11	1.18
OG5_127516	activated protein kinase c receptor (LACK),guanine nucleotide-binding protein beta subunit- like protein ,activated protein kinase c receptor (LACK) ,activated protein kinase c receptor (LACK) ,activated protein kinase c receptor (LACK),guanine nucleotide-binding protein beta subunit- like protein ,activated protein kinase c receptor (LACK),guanine nucleotide-binding protein beta subunit- like pr…	2	1	2	2	1	2	LaHO174_282770,LaHO174_bin930010	LtaPcontig435-1	LmjF.28.2740,LmjF.28.2750	LinJ.28.2940,LinJ.28.2970	LbrM.28.2950	LmxM.28.2740,LmxM.28.2740a	1.95	1	1.9
OG5_127518	SLACS like gene retrotransposon element ,SLACS ,hypothetical protein ,hypothetical protein ,hypothetical protein ,Retrotransposable element SLACS ,hypothetical protein ,hypothetical protein ,hypothetical protein ,SLACS like gene retrotransposon element ,SLACS like gene retrotransposon element ,repeat gene hypothetical protein ,hypothetical protein	0	0	0	0	13	0					LbrM.02.0750,LbrM.08.0700,LbrM.16.1740,LbrM.16.0460,LbrM.16.0470,LbrM.02.0550,LbrM.16.0790,LbrM.16.0780,LbrM.16.1730,LbrM.02.0690,LbrM.02.0760,LbrM.02.0770,LbrM.02.0700		0	0	0
OG5_127521	cop-coated vesicle membrane protein p24 precursor, putative,ER--golgi transport protein p24, putative ,cop-coated vesicle membrane protein p24 precursor, putative,ER--golgi transport protein p24, putative ,cop-coated vesicle membrane protein p24 precursor, putative,ER--golgi transport protein p24, putative ,cop-coated vesicle membrane protein p24 precursor, putative,ER--golgi transport protein p2…	1	1	1	1	1	1	LaHO174_322110	LtaPcontig159-1	LmjF.32.2020	LinJ.32.2150	LbrM.32.2230	LmxM.31.2020	1.05	0.95	1
OG5_127523	hypothetical protein, conserved ,hypothetical protein, conserved ,hypothetical protein, conserved ,hypothetical protein, conserved	0	1	1	1	1	1		LtaP26.0180	LmjF.26.0190	LinJ.26.0180	LbrM.26.0190	LmxM.26.0190	0	0.96	0.92
OG5_127524	pyruvate dehydrogenase E1 beta subunit, putative ,pyruvate dehydrogenase E1 beta subunit, putative ,pyruvate dehydrogenase E1 beta subunit, putative ,pyruvate dehydrogenase E1 beta subunit, putative	1	1	1	1	1	1	LaHO174_251650	LtaP25.1800	LmjF.25.1710	LinJ.25.1790	LbrM.25.2280	LmxM.25.1710	1.04	0.92	1.06
OG5_127526	hypothetical protein, conserved ,hypothetical protein, conserved ,hypothetical protein, conserved ,hypothetical protein, conserved	1	1	1	1	1	1	LaHO174_242170	LtaP24.2270	LmjF.24.2110	LinJ.24.2200	LbrM.24.2190	LmxM.24.2110	1	0.96	1
OG5_127527	MFS transporter, putative ,MFS transporter, putative ,MFS transporter, putative , ,hypothetical protein, unknown function ,hypothetical protein, unknown function ,hypothetical protein, unknown function ,hypothetical protein, unknown function	2	2	2	2	2	2	LaHO174_030360,LaHO174_171210	LtaP03.0380,LtaP17.1570	LmjF.03.0410,LmjF.17.1430	LinJ.03.0390,LinJ.17.1550	LbrM.03.0370,LbrM.17.1580	LmxM.03.0410,LmxM.17.1430	1.98	2.26	2.02
OG5_127528	developmentally regulated GTP-binding protein 1, putative ,developmentally regulated GTP-binding protein 1, putative ,developmentally regulated GTP-binding protein 1, putative ,developmentally regulated GTP-binding protein 1, putative	1	1	1	1	1	1	LaHO174_3612310	LtaP36.2280	LmjF.36.2250	LinJ.36.2380	LbrM.35.2490	LmxM.36.2250	0.92	0.96	1.02
OG5_127529	N-acetyltransferase subunit Nat1, putative ,N-acetyltransferase subunit Nat1, putative ,N-acetyltransferase subunit Nat1, putative ,N-acetyltransferase subunit Nat1, putative	1	1	1	1	1	1	LaHO174_3611300	LtaP36.1310	LmjF.36.1340	LinJ.36.1390	LbrM.35.1450	LmxM.36.1340	1	1	0.96
OG5_127533	lipoate-protein ligase-like,lipoyl ligase, putative,lipoyltransferase, putative,lipoate biosynthesis protein, putative ,lipoate-protein ligase-like,lipoyl ligase, putative,lipoyltransferase, putative,lipoate biosynthesis protein, putative ,lipoate-protein ligase-like,lipoyl ligase, putative,lipoyltransferase, putative,lipoate biosynthesis protein, putative ,lipoate-protein ligase-like,lipoyl liga…	1	1	1	1	1	1	LaHO174_071140	LtaP07.1140	LmjF.07.1060	LinJ.07.1230	LbrM.07.1130	LmxM.07.1060	0.89	0.92	0.98
OG5_127534	hypothetical protein, conserved ,hypothetical protein, conserved ,hypothetical protein, conserved ,hypothetical protein, conserved	1	1	1	1	1	1	LaHO174_282450	LtaP28.2470	LmjF.28.2400	LinJ.28.2570	LbrM.28.2600	LmxM.28.2400	1.21	0.91	1
OG5_127535	hypothetical protein, conserved ,hypothetical protein, conserved ,hypothetical protein, conserved ,hypothetical protein, conserved	1	1	1	1	1	1	LaHO174_151000	LtaP15.0980	LmjF.15.0960	LinJ.15.1020	LbrM.15.1000	LmxM.15.0960	1	1	1.06
OG5_127536	hypothetical protein, conserved ,hypothetical protein, conserved ,hypothetical protein, conserved ,hypothetical protein, conserved	1	1	1	1	1	1	LaHO174_250190	LtaP25.0320	LmjF.25.0300	LinJ.25.0300	LbrM.25.0300	LmxM.25.0300	0.97	1.15	0.92
OG5_127537	hypothetical protein, conserved ,hypothetical protein, conserved ,hypothetical protein, conserved ,hypothetical protein, conserved	1	1	1	1	1	1	LaHO174_322230	LtaP32.2310	LmjF.32.2150	LinJ.32.2280	LbrM.32.2360	LmxM.31.2150	1.05	0.93	1.04
OG5_127538	DNA mismatch repair protein, putative,MSH2 ,DNA mismatch repair protein, putative,MSH2 ,DNA mismatch repair protein, putative,MSH2 ,DNA mismatch repair protein, putative,MSH2	1	1	1	1	1	1	LaHO174_330340	LtaP33.0430	LmjF.33.0410	LinJ.33.0420	LbrM.33.0400	LmxM.32.0410	0.98	0.93	0.92
OG5_127539	replication factor A, 51kDa subunit, putative ,replication factor A, 51kDa subunit, putative ,replication factor A, 51kDa subunit, putative ,replication factor A, 51kDa subunit, putative	1	1	1	1	1	1	LaHO174_281850	LtaP28.1870	LmjF.28.1820	LinJ.28.1940	LbrM.28.1990	LmxM.28.1820	1.05	1.12	1.08
OG5_127541	D-tyrosyl-tRNA deacylase, putative ,D-tyrosyl-tRNA deacylase, putative ,D-tyrosyl-tRNA deacylase, putative ,D-tyrosyl-tRNA deacylase, putative	1	1	1	1	1	1	LaHO174_3620180	LtaP36.2800	LmjF.36.2730	LinJ.36.2870	LbrM.35.2950	LmxM.36.2730	0.91	1.07	1.29
OG5_127542	ATP-dependent DNA helicase, putative ,ATP-dependent DNA helicase, putative ,ATP-dependent DNA helicase, putative ,ATP-dependent DNA helicase, putative	2	1	1	1	1	1	LaHO174_090570,LaHO174_090580	LtaP09.0600	LmjF.09.0590	LinJ.09.0640	LbrM.09.0670	LmxM.09.0590	2.16	0.88	0.96
OG5_127543	aminoacylase, putative,N-acyl-L-amino acid amidohydrolase, putative ,aminoacylase, putative,N-acyl-L-amino acid amidohydrolase, putative ,N-acyl-L-amino acid amidohydrolase, putative ,aminoacylase, putative,N-acyl-L-amino acid amidohydrolase, putative ,N-acyl-L-amino acid amidohydrolase, putative ,N-acyl-L-amino acid amidohydrolase, putative ,N-acyl-L-amino acid amidohydrolase, putative ,N-acyl-L…	6	3	5	6	4	5	LaHO174_bin1240010,LaHO174_bin1240020,LaHO174_201500,LaHO174_201510,LaHO174_201520,LaHO174_201530	LtaP31.1070,LtaP20.1690,LtaP30.1490	LmjF.20.1570,LmjF.31.1130,LmjF.20.1550,LmjF.20.1560,LmjF.30.1380	LinJ.20.1740,LinJ.30.1440,LinJ.31.1130,LinJ.31.1140,LinJ.20.1720,LinJ.20.1730	LbrM.20.5920,LbrM.31.1330,LbrM.20.5910,LbrM.20.5930	LmxM.30.1130,LmxM.20.1550,LmxM.20.1560,LmxM.20.1570,LmxM.29.1380	7.35	4.31	4.96
OG5_127549	prefoldin subunit, putative ,prefoldin subunit, putative ,prefoldin subunit, putative ,prefoldin subunit, putative	1	1	1	1	1	1	LaHO174_050940	LtaP05.1280	LmjF.05.1200	LinJ.05.1190	LbrM.05.1190	LmxM.05.1200	1.14	4.09	1.02
OG5_127550	ubiquitin hydrolase, putative,cysteine peptidase, Clan CA, family C19, putative ,ubiquitin hydrolase, putative,cysteine peptidase, Clan CA, family C19, putative ,ubiquitin hydrolase, putative,cysteine peptidase, Clan CA, family C19, putative ,ubiquitin hydrolase, putative,cysteine peptidase, Clan CA, family C19, putative	1	1	1	1	1	1	LaHO174_292220	LtaP29.2460	LmjF.29.2300	LinJ.29.2410	LbrM.29.2270	LmxM.08_29.2300	1.02	0.93	0.94
OG5_127551	ubiquitin-protein ligase-like, putative ,ubiquitin-protein ligase-like, putative ,ubiquitin-protein ligase-like, putative ,ubiquitin-protein ligase-like, putative	1	1	1	1	1	1	LaHO174_070280	LtaP07.0280	LmjF.07.0280	LinJ.07.0440	LbrM.07.0290	LmxM.07.0280	1.05	0.96	0.96
OG5_127552	acylphosphatase, putative ,acylphosphatase, putative ,acylphosphatase, putative ,acylphosphatase, putative	1	1	1	1	1	1	LaHO174_251890	LtaP25.2050	LmjF.25.1960	LinJ.25.2040	LbrM.25.1520	LmxM.25.1960	0.89	0.85	0.94
OG5_127553	vacuolar sorting-like protein ,vacuolar sorting-like protein ,vacuolar sorting-like protein ,vacuolar sorting-like protein	1	1	1	1	1	1	LaHO174_321120	LtaP32.1140	LmjF.32.1050	LinJ.32.1110	LbrM.32.1150	LmxM.31.1050	0.94	0.93	0.96
OG5_127555	phosphomannose isomerase ,phosphomannose isomerase ,phosphomannose isomerase ,phosphomannose isomerase, putative	1	1	1	1	1	1	LaHO174_321650	LtaP32.1690	LmjF.32.1580	LinJ.32.1660	LbrM.32.1750	LmxM.31.1580	0.94	1.05	0.96
OG5_127556	hypothetical protein, conserved ,hypothetical protein, conserved ,hypothetical protein, conserved ,hypothetical protein, conserved ,beta-fructofuranosidase-like protein	3	2	1	2	1	1	LaHO174_342950,LaHO174_350600,LaHO174_350610	LtaP35.0770,LtaP34.3550	LmjF.34.3630	LinJ.34.3410,LinJ.35.0640	LbrM.20.3210	LmxM.33.3630	2.89	1.97	1.08
OG5_127557	cullin-like protein-like protein ,cullin-like protein-like protein ,cullin-like protein-like protein	1	1	1	0	1	1	LaHO174_242380	LtaP24.2450	LmjF.24.2290		LbrM.24.2370	LmxM.24.2290	1.08	1.26	1.1
OG5_127559	protein kinase, putative ,protein kinase, putative ,protein kinase, putative ,protein kinase, putative ,mitogen activated protein kinase, putative,map kinase, putative ,mitogen activated protein kinase, putative,map kinase, putative ,mitogen activated protein kinase, putative,map kinase, putative ,mitogen activated protein kinase, putative,map kinase, putative	2	2	2	2	2	2	LaHO174_283100,LaHO174_190160	LtaP27.0100,LtaP19.0150	LmjF.27.0100,LmjF.19.0180	LinJ.27.0100,LinJ.19.0170	LbrM.27.0110,LbrM.19.0490	LmxM.27.0100,LmxM.19.0180	2.05	2.19	1.94
OG5_127560	hypothetical protein, conserved ,hypothetical protein, conserved ,hypothetical protein, conserved ,hypothetical protein, conserved	1	1	1	1	1	1	LaHO174_281020	LtaP28.1070	LmjF.28.0990	LinJ.28.1080	LbrM.28.1060	LmxM.28.0990	1.06	1	1
OG5_127562	20s proteasome beta 7 subunit, (putative) ,20s proteasome beta 7 subunit, (putative) ,20s proteasome beta 7 subunit, (putative) ,20s proteasome beta 7 subunit, (putative) ,20s proteasome beta 7 subunit, (putative) ,20s proteasome beta 7 subunit, (putative) ,20s proteasome beta 7 subunit, (putative) ,20s proteasome beta 7 subunit, (putative) ,20s proteasome beta 7 subunit, (putative) ,proteasome b…	1	1	7	2	2	1	LaHO174_343660	LtaP27.1650	LmjF.34.4340,LmjF.34.4370,LmjF.34.4400,LmjF.34.4430,LmjF.34.4460,LmjF.34.4490,LmjF.34.4520	LinJ.34.4390,LinJ.34.4280	LbrM.20.3950,LbrM.20.3980	LmxM.33.4340	1.78	1.56	7.14
OG5_127563	XPA-interacting protein, putative ,XPA-interacting protein, putative ,XPA-interacting protein, putative ,XPA-interacting protein, putative	1	1	1	1	1	1	LaHO174_130790	LtaP13.1170	LmjF.13.1280	LinJ.13.1180	LbrM.13.1050	LmxM.13.1280	0.87	0.92	0.88
OG5_127564	hypothetical protein, conserved ,hypothetical protein, conserved ,hypothetical protein, conserved ,hypothetical protein, conserved	1	1	1	1	1	1	LaHO174_3021810	LtaP30.1910	LmjF.30.1890	LinJ.30.1880	LbrM.30.1840	LmxM.29.1890	1.02	1	1.1
OG5_127565	translation initiation factor 2 subunit, putative ,translation initiation factor 2 subunit, putative ,translation initiation factor 2 subunit, putative ,translation initiation factor 2 subunit, putative	1	1	1	1	1	1	LaHO174_3622460	LtaP36.5070	LmjF.36.4930	LinJ.36.5160	LbrM.35.5180	LmxM.36.4930	0.93	1.04	0.98
OG5_127567	tyrosyl-tRNA synthetase, putative ,tyrosyl-tRNA synthetase, putative ,tyrosyl-tRNA synthetase, putative ,tyrosyl-tRNA synthetase, putative	1	1	1	1	1	1	LaHO174_141430	LtaP14.1430	LmjF.14.1370	LinJ.14.1460	LbrM.14.1560	LmxM.14.1370	0.99	0.96	0.92
OG5_127568	helicase, putative ,helicase, putative ,helicase, putative ,helicase, putative	1	1	1	1	1	1	LaHO174_3622720	LtaP36.5310	LmjF.36.5190	LinJ.36.5420	LbrM.35.5440	LmxM.36.5190	1.01	0.89	0.88
OG5_127569	glutamine synthetase, putative ,glutamine synthetase, putative ,glutamine synthetase, putative ,glutamine synthetase, putative	1	1	1	1	1	1	LaHO174_060400	LtaP06.0340	LmjF.06.0370	LinJ.06.0370	LbrM.06.0350	LmxM.06.0370	0.99	1.3	1.33
OG5_127570	citrate synthase, putative ,citrate synthase, putative ,citrate synthase, putative ,citrate synthase, putative ,citrate synthase, putative ,citrate synthase, putative ,citrate synthase, putative ,citrate synthase, putative	2	3	2	2	2	2	LaHO174_180700,LaHO174_180710	LtaPcontig407-1,LtaP18.0710,LtaPcontig163-1	LmjF.18.0680,LmjF.18.0670	LinJ.18.0690,LinJ.18.0700	LbrM.18.0760,LbrM.18.0770	LmxM.18.0680,LmxM.18.0670	2.25	2.57	1.76
OG5_127572	ATPase, putative ,ATPase, putative ,ATPase, putative ,ATPase, putative ,ATPase, putative	1	1	1	1	1	2	LaHO174_050800	LtaP05.1140	LmjF.05.1060	LinJ.05.1060	LbrM.05.1060	LmxM.05.1060,LmxM.05.1061	1.11	1.49	1.17
OG5_127573	GTPase, putative ,GTPase, putative ,GTPase, putative ,GTPase, putative	1	1	1	1	1	1	LaHO174_050400	LtaP05.0470	LmjF.05.0460	LinJ.05.0460	LbrM.05.0470	LmxM.05.0460	1.08	1.49	1.13
OG5_127574	reiske iron-sulfur protein precursor, putative ,reiske iron-sulfur protein precursor, putative ,reiske iron-sulfur protein precursor, putative ,reiske iron-sulfur protein precursor, putative	1	1	1	1	1	1	LaHO174_351440	LtaP35.1590	LmjF.35.1540	LinJ.35.1540	LbrM.34.1450	LmxM.34.1540	1.05	0.89	1.02
OG5_127577	ubiquitin fusion degradation protein, putative ,ubiquitin fusion degradation protein, putative ,ubiquitin fusion degradation protein, putative ,ubiquitin fusion degradation protein, putative ,ubiquitin fusion degradation protein, putative	1	1	1	1	2	1	LaHO174_3624080	LtaP36.6700	LmjF.36.6490	LinJ.36.6780	LbrM.35.6830,LbrM.35.6940	LmxM.36.6490	1.03	0.86	0.98
OG5_127578	PRP8 protein homologue, putative,U5 snRNA-associated splicing factor ,PRP8 protein homologue, putative,U5 snRNA-associated splicing factor ,PRP8 protein homologue, putative,U5 snRNA-associated splicing factor ,PRP8 protein homologue, putative,U5 snRNA-associated splicing factor	1	1	1	1	1	1	LaHO174_353710	LtaP35.3960	LmjF.35.3950	LinJ.35.4000	LbrM.34.3940	LmxM.34.3950	0.97	0.93	0.98
OG5_127580	elongation factor-1 gamma ,elongation factor-1 gamma ,elongation factor-1 gamma ,elongation factor-1 gamma ,elongation factor-1 gamma	2	1	1	2	1	1	LaHO174_090980,LaHO174_bin750020	LtaP17.0920	LmjF.09.0970	LinJ.09.1020,LinJ.09.1030	LbrM.09.1020	LmxM.09.0970	1.95	2.23	1.02
OG5_127585	TFIIH basal transcription factor complex helicase subunit, putative,RAD3/XPD protein, putative,DNA excision repair prote,TFIIH basal transcription factor complex helicase subunit, putative,RAD3/XPD protein, putative,DNA excision repair prote,TFIIH basal transcription factor complex helicase subunit, putative,RAD3/XPD protein, putative,DNA excision repair prote,TFIIH basal transcription factor com…	1	1	1	1	1	1	LaHO174_242370	LtaP24.2440	LmjF.24.2280	LinJ.24.2370	LbrM.24.2360	LmxM.24.2280	1.06	1.26	1.04
OG5_127586	hypothetical protein, conserved ,hypothetical protein, conserved ,hypothetical protein, conserved ,hypothetical protein, conserved	0	1	1	1	1	1		LtaP36.0690	LmjF.36.0670	LinJ.36.0730	LbrM.35.0790	LmxM.36.0670	0	1.11	0.94
OG5_127587	hypothetical protein, conserved ,hypothetical protein, conserved ,hypothetical protein, conserved ,hypothetical protein, conserved	1	1	1	1	1	1	LaHO174_230550	LtaP23.0580	LmjF.23.0490	LinJ.23.0530	LbrM.23.0520	LmxM.23.0490	0.86	0.74	0.92
OG5_127588	enoyl-CoA hydratase/Enoyl-CoA isomerase/3- hydroxyacyl-CoA dehydrogenase, putative ,enoyl-CoA hydratase/Enoyl-CoA isomerase/3- hydroxyacyl-CoA dehydrogenase, putative ,enoyl-CoA hydratase/Enoyl-CoA isomerase/3- hydroxyacyl-CoA dehydrogenase, putative ,trifunctional enzyme alpha subunit, mitochondrial precursor-like protein ,trifunctional enzyme alpha subunit, mitochondrial precursor-like protein …	2	2	2	2	2	2	LaHO174_261360,LaHO174_332430	LtaP33.2830,LtaP26.1590	LmjF.33.2600,LmjF.26.1550	LinJ.26.1530,LinJ.33.2740	LbrM.33.2880,LbrM.26.1570	LmxM.32.2600,LmxM.26.1550	2	1.85	1.98
OG5_127589	DNA-directed RNA polymerase III subunit, putative ,DNA-directed RNA polymerase III subunit, putative ,DNA-directed RNA polymerase III subunit, putative ,DNA-directed RNA polymerase III subunit, putative	1	1	1	1	1	1	LaHO174_091150	LtaP09.1100	LmjF.09.1060	LinJ.09.1120	LbrM.09.1120	LmxM.09.1060	0.95	0.92	0.92
OG5_127590	farnesyl pyrophosphate synthase ,farnesyl pyrophosphate synthase ,farnesyl pyrophosphate synthase ,farnesyl pyrophosphate synthase, putative	1	1	1	1	1	1	LaHO174_221190	LtaP22.1330	LmjF.22.1360	LinJ.22.1210	LbrM.22.1240	LmxM.22.1360	1.08	1.05	1.06
OG5_127591	DNA polymerase theta (helicase domain only), putative ,DNA polymerase theta (helicase domain only), putative ,DNA polymerase theta (helicase domain only), putative ,DNA polymerase theta (helicase domain only), putative	1	1	1	1	1	1	LaHO174_231650	LtaP23.1670	LmjF.23.1380	LinJ.23.1640	LbrM.23.1500	LmxM.23.1380	1.07	0.93	0.92
OG5_127592	nucleolar RNA binding protein, putative ,nucleolar RNA binding protein, putative ,nucleolar RNA binding protein, putative ,nucleolar RNA binding protein, putative	1	1	1	1	1	1	LaHO174_151350	LtaP15.1320	LmjF.15.1380	LinJ.15.1430	LbrM.15.1380	LmxM.15.1380	0.98	1.04	0.94
OG5_127593	proteasome alpha 5 subunit, putative ,proteasome alpha 5 subunit, putative,20S proteasome subunit alpha 5, (putative) ,proteasome alpha 5 subunit, putative,20S proteasome subunit alpha 5, (putative) ,proteasome alpha 5 subunit, putative,20S proteasome subunit alpha 5, (putative)	1	1	1	1	1	1	LaHO174_212160	LtaP21.2140	LmjF.21.1830	LinJ.21.2200	LbrM.33.0890	LmxM.21.1830	1.06	1	0.92
OG5_127596	aminophospholipid translocase, putative ,aminophospholipid translocase, putative ,aminophospholipid translocase, putative	2	1	1	1	0	1	LaHO174_342490,LaHO174_342500	LtaP34.3130	LmjF.34.3220	LinJ.34.3000		LmxM.33.3220	1.87	1.52	0.51
OG5_127597	N-myristoyl transferase, putative ,N-myristoyltransferase ,N-myristoyl transferase, putative ,N-myristoyl transferase, putative	1	1	1	1	1	1	LaHO174_320080	LtaP32.0080	LmjF.32.0080	LinJ.32.0080	LbrM.32.0130	LmxM.31.0080	1.03	1.12	1.04
OG5_127598	diphthamide synthesis protein ,diphthamide synthesis protein, putative ,diphthamide synthesis protein, putative ,diphthamide synthesis protein, putative	1	1	1	1	1	1	LaHO174_291710	LtaP29.1890	LmjF.29.1780	LinJ.29.1900	LbrM.31.0170	LmxM.08_29.1780	1.03	0.88	0.94
OG5_127600	replication factor C, subunit 4, putative ,replication factor C, subunit 4, putative ,replication factor C, subunit 4, putative ,replication factor C, subunit 4, putative	1	1	1	1	1	1	LaHO174_270430	LtaP27.0560	LmjF.27.0550	LinJ.27.2560	LbrM.27.0660	LmxM.27.0550	0.95	1.04	0.96
OG5_127601	NADH-ubiquinone oxidoreductase, mitochondrial, putative ,NADH-ubiquinone oxidoreductase, mitochondrial, putative ,NADH-ubiquinone oxidoreductase, mitochondrial, putative ,NADH-ubiquinone oxidoreductase, mitochondrial, putative	1	1	1	1	1	1	LaHO174_bin820180	LtaP05.1060	LmjF.05.0980	LinJ.05.0980	LbrM.05.0980	LmxM.05.0980	0.94	0.89	1
OG5_127602	pre-mRNA cleavage complex II Clp1-like protein ,pre-mRNA cleavage complex II Clp1-like protein ,pre-mRNA cleavage complex II Clp1-like protein ,pre-mRNA cleavage complex II Clp1-like protein	1	1	1	1	1	1	LaHO174_3022350	LtaP30.2450	LmjF.30.2410	LinJ.30.2420	LbrM.30.2360	LmxM.29.2410	1.02	1.46	0.86
OG5_127604	hypothetical protein SCD6.10 ,hypothetical protein SCD6.10 ,hypothetical protein, conserved ,hypothetical protein SCD6.10	1	1	1	1	1	1	LaHO174_250440	LtaP25.0570	LmjF.25.0540	LinJ.25.0550	LbrM.25.2210	LmxM.25.0540	0.95	0.92	0.92
OG5_127605	hypothetical protein, conserved ,hypothetical protein, conserved ,hypothetical protein, conserved ,hypothetical protein, conserved ,hypothetical protein, conserved ,hypothetical protein, conserved ,hypothetical protein, conserved ,hypothetical protein, conserved	2	2	2	2	2	2	LaHO174_352980,LaHO174_170650	LtaP17.0700,LtaP35.3240	LmjF.17.0750,LmjF.35.3210	LinJ.17.0730,LinJ.35.3260	LbrM.17.0650,LbrM.34.3120	LmxM.17.0750,LmxM.34.3210	1.95	2.01	2.06
OG5_127606	proteasome regulatory ATPase subunit ,proteasome regulatory ATPase subunit ,proteasome regulatory ATPase subunit ,proteasome regulatory ATPase subunit	1	1	1	1	1	1	LaHO174_3621880	LtaP36.4495	LmjF.36.4360	LinJ.36.4570	LbrM.35.4600	LmxM.36.4360	1.01	1.04	0.9
OG5_127608	coatomer gamma subunit, putative ,coatomer gamma subunit, putative ,coatomer gamma subunit, putative ,coatomer gamma subunit, putative	1	1	1	1	1	1	LaHO174_282660	LtaP28.2690	LmjF.28.2620	LinJ.28.2820	LbrM.28.2830	LmxM.28.2620	1.08	1.03	1
OG5_127609	hypothetical protein, conserved ,hypothetical protein, conserved ,hypothetical protein, conserved ,hypothetical protein, conserved	1	1	1	1	1	1	LaHO174_271710	LtaP27.1980	LmjF.27.1900	LinJ.27.1810	LbrM.27.2050	LmxM.27.1900	0.94	0.93	1.04
OG5_127611	protein phosphatase type 1 regulator-like protein ,protein phosphatase type 1 regulator-like protein ,protein phosphatase type 1 regulator-like protein ,protein phosphatase type 1 regulator-like protein	1	1	1	1	1	1	LaHO174_050950	LtaP05.1290	LmjF.05.1210	LinJ.05.1200	LbrM.05.1200	LmxM.05.1210	1.16	1.94	1.1
OG5_127612	hypothetical protein, conserved ,hypothetical protein, conserved ,hypothetical protein, conserved ,hypothetical protein, conserved	1	1	1	1	1	1	LaHO174_220260	LtaP22.0330	LmjF.22.0320	LinJ.22.0200	LbrM.22.0310	LmxM.22.0320	0.84	0.93	0.92
OG5_127613	phosphomannomutase-like protein ,phosphomannomutase-like protein ,phosphomannomutase-like protein ,phosphomannomutase-like protein	1	1	1	1	1	1	LaHO174_343100	LtaP34.3710	LmjF.34.3780	LinJ.34.3580	LbrM.20.3380	LmxM.33.3780	0.95	0.85	0.92
OG5_127615	zinc-finger protein, conserved ,zinc-finger protein, conserved ,zinc-finger protein, conserved ,zinc-finger protein, conserved	1	1	1	1	1	1	LaHO174_3022170	LtaP30.2280	LmjF.30.2250	LinJ.30.2260	LbrM.30.2200	LmxM.29.2250	0.98	0.86	1
OG5_127616	rab7 GTP binding protein, putative ,rab7 GTP binding protein, putative ,rab7 GTP binding protein, putative ,rab7 GTP binding protein, putative	1	1	1	1	1	1	LaHO174_180890	LtaP18.0900	LmjF.18.0890	LinJ.18.0890	LbrM.18.0950	LmxM.18.0890	0.95	0.88	1.04
OG5_127617	IgE-dependent histamine-releasing factor, putative ,IgE-dependent histamine-releasing factor, putative ,IgE-dependent histamine-releasing factor, putative ,IgE-dependent histamine-releasing factor, putative ,IgE-dependent histamine-releasing factor, putative ,IgE-dependent histamine-releasing factor, putative ,	1	1	2	2	1	2	LaHO174_241510	LtaP24.1640	LmjF.24.1500,LmjF.24.1510	LinJ.24.1560,LinJ.24.1570	LbrM.24.1350	LmxM.24.1500,LmxM.24.1500a	2.19	1.81	2.2
OG5_127618	acyl-CoA dehydrogenase, putative ,acyl-CoA dehydrogenase, putative ,acyl-CoA dehydrogenase, putative ,acyl-CoA dehydrogenase, putative	1	1	1	1	1	1	LaHO174_352510	LtaP35.2750	LmjF.35.2730	LinJ.35.2780	LbrM.34.2630	LmxM.34.2730	1.03	1.07	1.13
OG5_127619	coatomer beta subunit, putative ,coatomer beta subunit, putative ,coatomer beta subunit, putative ,coatomer beta subunit, putative	1	1	1	1	1	1	LaHO174_201190	LtaP20.1350	LmjF.20.1350	LinJ.20.1390	LbrM.20.5560	LmxM.20.1350	1.03	1.19	0.98
OG5_127622	DNA-directed RNA polymerase I-like protein ,DNA-directed RNA polymerase I-like protein ,DNA-directed RNA polymerase I-like protein ,DNA-directed RNA polymerase I-like protein	1	1	1	1	1	1	LaHO174_290150	LtaP29.0140	LmjF.29.0140	LinJ.29.0140	LbrM.29.0150	LmxM.08_29.0140	1.01	0.98	0.98
OG5_127623	proteasome alpha 1 subunit, putative ,proteasome alpha 1 subunit, putative ,proteasome alpha 1 subunit, putative ,proteasome alpha 1 subunit, putative	1	1	1	1	1	1	LaHO174_354530	LtaP35.4840	LmjF.35.4850	LinJ.35.4910	LbrM.34.4810	LmxM.34.4850	0.94	0.79	0.83
OG5_127627	glyoxalase I ,glyoxalase I,trypanothione-dependent glyoxalase I ,glyoxalase I,trypanothione-dependent glyoxalase I ,glyoxalase I,trypanothione-dependent glyoxalase I	0	2	1	1	1	1		LtaP35.0130,LtaP35.3030	LmjF.35.3010	LinJ.35.3060	LbrM.34.2920	LmxM.34.3010	0	1.07	1.15
OG5_127628	carbonic anhydrase-like protein ,carbonic anhydrase-like protein ,carbonic anhydrase-like protein ,carbonic anhydrase-like protein	1	1	1	1	1	1	LaHO174_280460	LtaP28.0490	LmjF.28.0480	LinJ.28.0280	LbrM.28.0490	LmxM.28.0480	0.97	0.97	0.94
OG5_127629	hypothetical protein, conserved ,hypothetical protein, conserved ,hypothetical protein, conserved ,hypothetical protein, conserved	1	1	1	1	1	1	LaHO174_3020870	LtaP30.0940	LmjF.30.0810	LinJ.30.0880	LbrM.30.0940	LmxM.29.0810	0.97	1.07	1.12
OG5_127630	hypothetical protein, conserved ,hypothetical protein, conserved ,hypothetical protein, conserved ,hypothetical protein, conserved	1	1	1	1	1	1	LaHO174_3620090	LtaP36.2710	LmjF.36.2650	LinJ.36.2780	LbrM.35.2860	LmxM.36.2650	1.19	1.11	1.02
OG5_127631	minchromosome maintenance (MCM) complex subunit, putative ,minchromosome maintenance (MCM) complex subunit, putative ,minchromosome maintenance (MCM) complex subunit, putative ,minchromosome maintenance (MCM) complex subunit, putative	1	1	1	1	1	1	LaHO174_090230	LtaP09.0250	LmjF.09.0250	LinJ.09.0400	LbrM.09.0250	LmxM.09.0250	1.05	0.96	0.88
OG5_127632	vacuolar protein sorting-associated protein, putative ,vacuolar protein sorting-associated protein, putative ,vacuolar protein sorting-associated protein 45, putative ,vacuolar protein sorting-associated protein, putative ,vacuolar protein sorting-associated protein 45- like protein ,vacuolar protein sorting-associated protein 45- like protein ,vacuolar protein sorting-associated protein 45- like…	2	2	2	2	2	2	LaHO174_3610440,LaHO174_3612290	LtaP36.0450,LtaP36.2260	LmjF.36.0460,LmjF.36.2230	LinJ.36.0490,LinJ.36.2360	LbrM.35.0550,LbrM.35.2470	LmxM.36.0460,LmxM.36.2230	2.1	1.96	2.1
OG5_127633	thioredoxin-like protein ,thioredoxin-like protein ,thioredoxin-like protein ,thioredoxin-like protein ,glutaredoxin-like protein ,glutaredoxin-like protein ,glutaredoxin-like protein ,glutaredoxin-like protein	2	2	2	2	2	2	LaHO174_351170,LaHO174_050260	LtaP05.0330,LtaP35.1330	LmjF.35.1250,LmjF.05.0310	LinJ.35.1260,LinJ.05.0320	LbrM.34.1170,LbrM.05.0310	LmxM.34.1250,LmxM.05.0310	2.03	2.19	2.11
OG5_127637	hypothetical protein, conserved ,hypothetical protein, conserved ,hypothetical protein, conserved ,hypothetical protein, conserved	1	1	1	1	1	1	LaHO174_220430	LtaP22.0510	LmjF.22.0520	LinJ.22.0400	LbrM.22.0470	LmxM.22.0520	1	0.88	0.9
OG5_127638	hypothetical protein, conserved ,hypothetical protein, conserved ,hypothetical protein, conserved ,hypothetical protein, conserved	1	1	1	1	1	1	LaHO174_3612160	LtaP36.2120	LmjF.36.2110	LinJ.36.2230	LbrM.35.2340	LmxM.36.2110	0.97	0.93	0.96
OG5_127639	protein phosphatase 2A catalytic subunit, putative ,protein phosphatase 2A catalytic subunit, putative ,protein phosphatase 2A catalytic subunit, putative ,protein phosphatase 2A catalytic subunit, putative ,protein phosphatase 4 catalytic subunit, putative ,protein phosphatase 4 catalytic subunit, putative ,protein phosphatase 4 catalytic subunit, putative ,protein phosphatase 4 catalytic subuni…	2	2	2	2	2	2	LaHO174_323140,LaHO174_282700	LtaP28.2730,LtaP32.3260	LmjF.32.3040,LmjF.28.2670	LinJ.32.3230,LinJ.28.2870	LbrM.32.3330,LbrM.28.2880	LmxM.31.3040,LmxM.28.2670	1.97	1.85	2.16
OG5_127641	hypothetical protein, conserved ,hypothetical protein, conserved ,hypothetical protein, conserved ,hypothetical protein, conserved	1	1	1	1	1	1	LaHO174_241980	LtaP24.2090	LmjF.24.1910	LinJ.24.1990	LbrM.24.1990	LmxM.24.1910	0.76	1.3	1.18
OG5_127643	hypothetical protein, conserved ,hypothetical protein, conserved ,hypothetical protein, conserved ,hypothetical protein, conserved	1	1	1	1	1	1	LaHO174_352140	LtaP35.2360	LmjF.35.2330	LinJ.35.2380	LbrM.34.2280	LmxM.34.2330	1.05	1	0.96
OG5_127645	phosphotransferase, putative ,phosphotransferase, putative ,phosphotransferase, putative ,phosphotransferase, putative	1	1	1	1	1	1	LaHO174_240770	LtaP24.0890	LmjF.24.0810	LinJ.24.0830	LbrM.24.0830	LmxM.24.0810	0.98	0.93	1
OG5_127646	kinesin heavy chain, putative ,kinesin heavy chain, putative ,kinesin heavy chain, putative ,kinesin heavy chain, putative	1	1	1	1	1	1	LaHO174_200570	LtaP20.0680	LmjF.20.0640	LinJ.20.0700	LbrM.20.4870	LmxM.20.0640	1	1.04	1.02
OG5_127648	phosphomannomutase, putative ,phosphomannomutase, putative ,phosphomannomutase, putative ,phosphomannomutase, putative	1	1	1	1	1	1	LaHO174_3612000	LtaP36.1960	LmjF.36.1960	LinJ.36.2070	LbrM.35.2180	LmxM.36.1960	0.79	1.32	1.08
OG5_127649	ethanolamine kinase, putative ,choline kinase ,ethanolamine kinase, putative ,choline/ethanolamine kinase, putative	1	1	1	1	1	1	LaHO174_271300	LtaP27.1510	LmjF.27.1420	LinJ.27.1330	LbrM.27.1560	LmxM.27.1420	0.94	1.11	0.98
OG5_127650	rer1 family-like protein ,rer1 family-like protein ,rer1 family-like protein ,rer1 family-like protein	1	1	1	1	1	1	LaHO174_220480	LtaP22.0560	LmjF.22.0580	LinJ.22.0450	LbrM.22.0520	LmxM.22.0580	0.92	0.93	1.1
OG5_127651	hypothetical protein, conserved ,hypothetical protein, conserved ,hypothetical protein, conserved	1	2	1	1	0	1	LaHO174_221030	LtaP22.1280,LtaP22.1150	LmjF.22.1190	LinJ.22.1010		LmxM.22.1190	0.84	2.39	1.1
OG5_127652	gamma-tubulin ,gamma-tubulin ,gamma-tubulin ,gamma-tubulin	1	1	1	1	1	1	LaHO174_250840	LtaP25.1010	LmjF.25.0960	LinJ.25.0990	LbrM.25.0840	LmxM.25.0960	0.95	1.15	1.04
OG5_127653	exosome complex exonuclease, putative,ribosomal RNA processing protein 4, putative ,exosome complex exonuclease, putative,ribosomal RNA processing protein 4, putative ,exosome complex exonuclease, putative,ribosomal RNA processing protein 4, putative ,exosome complex exonuclease, putative,ribosomal RNA processing protein 4, putative	1	1	1	1	1	1	LaHO174_140010	LtaP14.0010	LmjF.14.0010	LinJ.14.0010	LbrM.14.0010	LmxM.14.0010	0.98	1.35	1.18
OG5_127654	coatomer zeta subunit, putative ,coatomer zeta subunit, putative ,coatomer zeta subunit, putative ,coatomer zeta subunit, putative	1	1	1	1	1	1	LaHO174_350130	LtaP35.0220	LmjF.35.0110	LinJ.35.0110	LbrM.34.0150	LmxM.34.0110	1.1	1.04	1.02
OG5_127655	hypothetical protein, conserved ,hypothetical protein, conserved ,hypothetical protein, conserved ,hypothetical protein, conserved	1	1	1	1	1	1	LaHO174_3623330	LtaP36.5920	LmjF.36.5770	LinJ.36.6020	LbrM.35.6050	LmxM.36.5770	0.87	0.89	1.02
OG5_127661	rab-like GTPase activating protein, putative ,rab-like GTPase activating protein, putative ,rab-like GTPase activating protein, putative ,rab-like GTPase activating protein, putative	1	1	1	1	1	1	LaHO174_3623620	LtaP36.6230	LmjF.36.6070	LinJ.36.6330	LbrM.35.6380	LmxM.36.6070	1.04	0.79	0.94
OG5_127665	vesicle-fusing ATPase, putative,N-ethylmaleimide-sensitive factor, putative ,vesicle-fusing ATPase, putative,N-ethylmaleimide-sensitive factor, putative ,N-ethylmaleimide-sensitive factor, putative ,vesicle-fusing ATPase, putative,N-ethylmaleimide-sensitive factor, putative	1	1	1	1	1	1	LaHO174_200680	LtaP20.0790	LmjF.20.0810	LinJ.20.0820	LbrM.20.4990	LmxM.20.0810	1.01	1.19	1
OG5_127666	hypothetical protein, conserved ,hypothetical protein, conserved ,hypothetical protein, conserved ,hypothetical protein, conserved	1	1	1	1	1	1	LaHO174_3621340	LtaP36.3960	LmjF.36.3850	LinJ.36.4040	LbrM.35.4080	LmxM.36.3850	1.04	3.11	0.94
OG5_127669	4-methyl-5(beta-hydroxyethyl)-thiazole monophosphate synthesis protein, putative ,4-methyl-5(beta-hydroxyethyl)-thiazole monophosphate synthesis protein, putative ,4-methyl-5(beta-hydroxyethyl)-thiazole monophosphate synthesis protein, putative ,4-methyl-5(beta-hydroxyethyl)-thiazole monophosphate synthesis protein, putative	1	1	1	1	1	1	LaHO174_3020790	LtaP30.0860	LmjF.30.0750	LinJ.30.0800	LbrM.30.0870	LmxM.29.0750	1.03	1.21	1.08
OG5_127670	3-demethylubiquinone-9 3-methyltransferase, putative ,3-demethylubiquinone-9 3-methyltransferase, putative ,3-demethylubiquinone-9 3-methyltransferase, putative ,3-demethylubiquinone-9 3-methyltransferase, putative	1	1	1	1	1	1	LaHO174_353990	LtaP35.4290	LmjF.35.4250	LinJ.35.4320	LbrM.34.4230	LmxM.34.4250	0.94	0.86	0.92
OG5_127671	ethanolamine-phosphate cytidylyltransferase, putative ,ethanolamine-phosphate cytidylyltransferase, putative ,ethanolamine-phosphate cytidylyltransferase, putative ,ethanolamine-phosphate cytidylyltransferase, putative	1	1	1	1	1	1	LaHO174_320940	LtaP32.0960	LmjF.32.0890	LinJ.32.0940	LbrM.32.0980	LmxM.31.0890	1	0.98	1.12
OG5_127672	UDP-N-acetylglucosamine-dolichyl-phosphate N-acetylglucosaminephosphotransferase, putative ,UDP-N-acetylglucosamine-dolichyl-phosphate N-acetylglucosaminephosphotransferase, putative ,UDP-N-acetylglucosamine-dolichyl-phosphate N-acetylglucosaminephosphotransferase, putative ,UDP-N-acetylglucosamine--dolichyl-phosphaten-ac et ylglucosaminephosphotransferase	1	1	1	1	1	1	LaHO174_3621690	LtaP36.4320	LmjF.36.4180	LinJ.36.4390	LbrM.35.4430	LmxM.36.4180	1.02	1.04	1.04
OG5_127673	protein kinase, putative ,protein kinase, putative ,protein kinase, putative ,protein kinase, putative	0	1	1	1	1	1		LtaP25.0920	LmjF.25.0870	LinJ.25.0900	LbrM.25.0750	LmxM.25.0870	0	1.15	1
OG5_127676	pitrilysin-like metalloprotease,metallo-peptidase, Clan ME, Family M16C ,pitrilysin-like metalloprotease,metallo-peptidase, Clan ME, Family M16C ,pitrilysin-like metalloprotease,metallo-peptidase, Clan ME, Family M16C ,pitrilysin-like metalloprotease,metallo-peptidase, Clan ME, Family M16C	1	1	1	1	1	1	LaHO174_070100	LtaP07.0100	LmjF.07.0100	LinJ.07.0250	LbrM.07.0100	LmxM.07.0100	1.03	1.13	1.08
OG5_127677	hypothetical protein, conserved ,hypothetical protein, conserved ,hypothetical protein, conserved ,hypothetical protein, conserved	1	1	1	1	1	1	LaHO174_090860	LtaP09.0870	LmjF.09.0840	LinJ.09.0890	LbrM.09.0920	LmxM.09.0840	1	1.52	0.92
OG5_127679	hypothetical protein, conserved ,hypothetical protein, conserved ,hypothetical protein, conserved ,hypothetical protein, conserved	1	1	1	1	1	1	LaHO174_191100	LtaP19.1130	LmjF.19.1210	LinJ.19.1200	LbrM.19.1360	LmxM.19.1210	1.06	1.23	1.16
OG5_127681	hypothetical protein, conserved ,hypothetical protein, conserved ,hypothetical protein, conserved ,hypothetical protein, conserved	1	1	1	1	1	1	LaHO174_230160	LtaP23.0170	LmjF.23.0140	LinJ.23.0160	LbrM.23.0160	LmxM.23.0140	0.91	1	0.86
OG5_127682	phosphatidylinositol 4-kinase, putative ,phosphatidylinositol 4-kinase, putative ,phosphatidylinositol 4-kinase, putative ,phosphatidylinositol 4-kinase, putative	1	1	1	1	1	1	LaHO174_342910	LtaP34.3510	LmjF.34.3590	LinJ.34.3370	LbrM.20.3170	LmxM.33.3590	1.1	1.11	1
OG5_127683	vacuolar ATPase subunit-like protein ,vacuolar ATPase subunit-like protein ,vacuolar ATPase subunit-like protein ,vacuolar ATPase subunit-like protein	1	1	1	1	1	1	LaHO174_050880	LtaP05.1220	LmjF.05.1140	LinJ.05.1140	LbrM.05.1140	LmxM.05.1140	0.92	1.17	0.96
OG5_127684	hypothetical protein, conserved ,hypothetical protein, conserved ,hypothetical protein, conserved ,hypothetical protein, conserved	1	1	1	1	1	1	LaHO174_3021380	LtaP30.1470	LmjF.30.1360	LinJ.30.1420	LbrM.30.1480	LmxM.29.1360	0.98	1.11	1
OG5_127685	GTPase activating protein, putative ,GTPase activating protein, putative ,GTPase activating protein, putative ,GTPase activating protein, putative	1	1	1	1	1	1	LaHO174_3021370	LtaP30.1460	LmjF.30.1350	LinJ.30.1410	LbrM.30.1470	LmxM.29.1350	1.03	1.04	0.96
OG5_127686	hypothetical protein, conserved ,hypothetical protein, conserved ,hypothetical protein, conserved ,hypothetical protein, conserved	1	1	1	1	1	1	LaHO174_262040	LtaP26.2350	LmjF.26.2200	LinJ.26.2210	LbrM.26.2120	LmxM.26.2200	0.98	0.85	0.92
OG5_127687	protein transport protein Sec13, putative ,protein transport protein Sec13, putative ,protein transport protein Sec13, putative ,protein transport protein Sec13, putative	1	1	1	1	1	1	LaHO174_320050	LtaP32.0050	LmjF.32.0050	LinJ.32.0050	LbrM.32.0100	LmxM.31.0050	0.97	1.07	1.06
OG5_127688	DNA-directed RNA polymerase II-like protein ,DNA-directed RNA polymerase II-like protein ,DNA-directed RNA polymerase II-like protein ,DNA-directed RNA polymerase II-like protein	1	1	1	1	1	1	LaHO174_271410	LtaP27.1620	LmjF.27.1550	LinJ.27.1450	LbrM.27.1690	LmxM.27.1550	1.14	1.44	1.04
OG5_127689	hypothetical protein, conserved ,hypothetical protein, conserved ,hypothetical protein, conserved ,hypothetical protein, conserved	1	1	1	1	1	1	LaHO174_251780	LtaP25.1930	LmjF.25.1840	LinJ.25.1920	LbrM.25.1400	LmxM.25.1840	0.99	0.96	0.98
OG5_127690	coatomer delta subunit-like protein,delta-COP, putative,delta-coat protein, putative ,coatomer delta subunit-like protein,delta-COP, putative,delta-coat protein, putative ,coatomer delta subunit-like protein,delta-COP, putative,delta-coat protein, putative ,coatomer delta subunit-like protein,delta-COP, putative,delta-coat protein, putative	1	1	1	1	1	1	LaHO174_161090	LtaP16.1170	LmjF.16.1180	LinJ.16.1230	LbrM.16.1220	LmxM.16.1180	0.98	0.97	0.98
OG5_127691	DNA-directed RNA polymerase ii 8.2 Kd polypeptide, putative ,DNA-directed RNA polymerase ii 8.2 Kd polypeptide, putative ,DNA-directed RNA polymerase ii 8.2 Kd polypeptide, putative ,DNA-directed RNA polymerase ii 8.2 Kd polypeptide, putative ,DNA-directed RNA polymerase ii ,DNA-directed RNA polymerase ii ,DNA-directed RNA polymerase ii ,DNA-directed RNA polymerase ii	2	2	2	2	2	2	LaHO174_130630,LaHO174_251190	LtaP13.1020,LtaP25.1350	LmjF.13.1120,LmjF.25.1315	LinJ.13.1020,LinJ.25.1350	LbrM.13.0920,LbrM.25.1280	LmxM.13.1120,LmxM.25.1315	2.14	2.17	2.04
OG5_127692	vesicle-associated membrane protein, putative ,vesicle-associated membrane protein, putative ,R-SNARE protein, putative ,R-SNARE protein, putative	1	1	1	1	1	1	LaHO174_351960	LtaP35.2160	LmjF.35.2120	LinJ.35.2150	LbrM.34.2040	LmxM.34.2120	0.9	1.07	1.08
OG5_127698	exportin 1, putative ,exportin 1, putative ,exportin 1, putative ,exportin 1, putative	1	1	1	1	1	1	LaHO174_321170	LtaP32.1190	LmjF.32.1100	LinJ.32.1160	LbrM.32.1200	LmxM.31.1100	1.03	1.05	1
OG5_127700	proteasome beta 2 subunit, putative ,proteasome beta 2 subunit, putative ,proteasome beta 2 subunit, putative ,proteasome beta 2 subunit, putative	1	1	1	1	1	1	LaHO174_3610300	LtaP36.0310	LmjF.36.0320	LinJ.36.0340	LbrM.35.0400	LmxM.36.0320	1.02	1.36	0.86
OG5_127701	transcription factor, putative ,transcription factor, putative ,transcription factor, putative ,transcription factor, putative	1	1	1	1	1	1	LaHO174_250340	LtaP25.0470	LmjF.25.0440	LinJ.25.0450	LbrM.25.0390	LmxM.25.0440	0.91	1	0.92
OG5_127702	DNA topoisomerase IB, large subunit ,DNA topoisomerase IB, large subunit ,DNA topoisomerase IB, large subunit ,DNA topoisomerase IB, large subunit	1	1	1	1	1	1	LaHO174_342710	LtaP34.3340	LmjF.34.3440	LinJ.34.3220	LbrM.20.3020	LmxM.33.3440	1.03	1.11	1
OG5_127703	zinc-finger protein ZPR1, putative ,zinc-finger protein ZPR1, putative ,zinc-finger protein ZPR1, putative ,zinc-finger protein ZPR1, putative	1	1	1	1	1	1	LaHO174_bin430100	LtaP17.1550	LmjF.17.1410	LinJ.17.1530	LbrM.17.1550	LmxM.17.1410	1.03	1.46	1.1
OG5_127705	proteasome beta 2 subunit, putative ,proteasome beta 2 subunit, putative ,proteasome beta 2 subunit, putative ,proteasome beta 2 subunit, putative	1	1	1	1	1	1	LaHO174_353600	LtaP35.3850	LmjF.35.3840	LinJ.35.3880	LbrM.34.3820	LmxM.34.3840	1.03	1	1.1
OG5_127707	argininosuccinate synthase, putative ,argininosuccinate synthase, putative ,argininosuccinate synthase, putative ,argininosuccinate synthase, putative	1	2	1	1	1	1	LaHO174_230310	LtaPcontig272-1,LtaP23.0320	LmjF.23.0260	LinJ.23.0300	LbrM.23.0290	LmxM.23.0260	0.96	1.37	0.88
OG5_127708	electron transfer flavoprotein, putative ,electron transfer flavoprotein, putative ,electron transfer flavoprotein, putative ,electron transfer flavoprotein, putative	1	1	1	1	1	1	LaHO174_250010	LtaP25.0140	LmjF.25.0120	LinJ.25.0120	LbrM.25.0120	LmxM.25.0120	0.89	1	0.88
OG5_127709	nucleoside phosphatase, putative,guanosine diphosphatase, putative ,nucleoside phosphatase, putative,guanosine diphosphatase, putative ,nucleoside phosphatase, putative,guanosine diphosphatase, putative ,nucleoside phosphatase, putative,guanosine diphosphatase, putative ,ATP diphosphohydrolase ,ATP diphosphohydrolase ,ATP diphosphohydrolase ,nucleoside diphosphatase, putative	3	2	2	2	2	2	LaHO174_100150,LaHO174_100160,LaHO174_150020	LtaP10.0140,LtaP15.0020	LmjF.10.0170,LmjF.15.0030	LinJ.10.0150,LinJ.15.0030	LbrM.10.0170,LbrM.15.0030	LmxM.10.0170,LmxM.15.0030	2.9	1.92	1.98
OG5_127710	hypothetical protein, conserved ,hypothetical protein, conserved ,hypothetical protein, conserved ,hypothetical protein, conserved ,hypothetical protein, conserved ,hypothetical protein, conserved ,hypothetical protein, conserved ,hypothetical protein, conserved ,hypothetical protein, conserved ,hypothetical protein, conserved ,hypothetical protein, conserved ,hypothetical protein, conserved ,hyp…	1	3	8	3	2	2	LaHO174_181230	LtaP18.1240,LtaPcontig399-1,LtaP18.1250	LmjF.18.1260,LmjF.18.1265,LmjF.18.1270,LmjF.18.1275,LmjF.18.1280,LmjF.18.1285,LmjF.18.1290,LmjF.18.1300	LinJ.18.1270,LinJ.18.1680,LinJ.18.1280	LbrM.18.1350,LbrM.18.1360	LmxM.18.1290,LmxM.18.1300	1.95	2.88	7.14
OG5_127711	hypothetical protein, conserved ,hypothetical protein, conserved ,hypothetical protein, conserved ,hypothetical protein, conserved	1	1	1	1	1	1	LaHO174_281940	LtaP28.1970	LmjF.28.1920	LinJ.28.2040	LbrM.28.2090	LmxM.28.1920	1	0.82	1.04
OG5_127713	hypothetical protein, conserved ,hypothetical protein, conserved ,hypothetical protein, conserved ,hypothetical protein, conserved	1	1	1	1	1	1	LaHO174_322170	LtaP32.2250	LmjF.32.2090	LinJ.32.2220	LbrM.32.2300	LmxM.31.2090	0.98	0.8	0.98
OG5_127714	Ran-binding protein 1, putative ,Ran-binding protein 1, putative ,Ran-binding protein 1, putative ,Ran-binding protein 1, putative	1	1	1	1	1	1	LaHO174_130980	LtaP13.1350	LmjF.13.1480	LinJ.13.1530	LbrM.13.1240	LmxM.13.1480	0.98	1.22	0.96
OG5_127717	ubiquitin carboxyl-terminal hydrolase, putative,cysteine peptidase, Clan CA, family C12, putative ,ubiquitin carboxyl-terminal hydrolase, putative,cysteine peptidase, Clan CA, family C12, putative ,ubiquitin carboxyl-terminal hydrolase, putative,cysteine peptidase, Clan CA, family C12, putative ,ubiquitin carboxyl-terminal hydrolase, putative,cysteine peptidase, Clan CA, family C12, putative	1	1	1	1	1	1	LaHO174_250080	LtaP25.0210	LmjF.25.0190	LinJ.25.0190	LbrM.25.0190	LmxM.25.0190	0.94	1.35	0.96
OG5_127718	eukaryotic translation initiation factor 3 subunit, putative ,eukaryotic translation initiation factor 3 subunit, putative ,eukaryotic translation initiation factor 3 subunit, putative ,eukaryotic translation initiation factor 3 subunit, putative	1	1	1	1	1	1	LaHO174_3621370	LtaP36.3990	LmjF.36.3880	LinJ.36.4070	LbrM.35.4110	LmxM.36.3880	0.94	0.82	1.08
OG5_127719	hypothetical protein, conserved ,hypothetical protein, conserved ,hypothetical protein, conserved ,hypothetical protein, conserved ,RNA-binding protein, putative ,RNA-binding protein, putative ,RNA-binding protein, putative ,RNA-binding protein, putative	2	2	2	2	2	2	LaHO174_320900,LaHO174_041190	LtaP32.0920,LtaP04.1140	LmjF.32.0850,LmjF.04.1170	LinJ.32.0900,LinJ.04.1190	LbrM.32.0940,LbrM.04.1190	LmxM.31.0850,LmxM.04.1170	1.87	1.83	1.98
OG5_127721	hypothetical protein, conserved ,hypothetical protein, conserved ,hypothetical protein, conserved ,hypothetical protein, conserved	1	1	1	1	1	1	LaHO174_3622690	LtaP36.5280	LmjF.36.5160	LinJ.36.5390	LbrM.35.5410	LmxM.36.5160	1.01	1.07	1.1
OG5_127723	calcineurin B subunit, putative ,calcineurin B subunit, putative ,calcineurin B subunit, putative ,calcineurin B subunit, putative	1	1	1	1	1	1	LaHO174_211970	LtaP21.1950	LmjF.21.1630	LinJ.21.1990	LbrM.21.1920	LmxM.21.1630	0.92	1.25	0.9
OG5_127726	hypothetical protein, conserved ,hypothetical protein, conserved ,hypothetical protein, conserved ,hypothetical protein, conserved	1	1	1	1	1	1	LaHO174_242220	LtaP24.2320	LmjF.24.2160	LinJ.24.2250	LbrM.24.2240	LmxM.24.2160	1	0.93	0.94
OG5_127729	ubiquitin-conjugating enzyme e2, putative ,ubiquitin-conjugating enzyme e2, putative ,ubiquitin-conjugating enzyme e2, putative ,ubiquitin-conjugating enzyme e2, putative	1	1	1	1	1	1	LaHO174_020310	LtaP02.0320	LmjF.02.0390	LinJ.02.0360	LbrM.02.0420	LmxM.02.0390	0.94	0.98	0.94
OG5_127730	T-complex protein 1, beta subunit, putative ,T-complex protein 1, beta subunit, putative ,T-complex protein 1, beta subunit, putative ,T-complex protein 1, beta subunit, putative	1	1	1	1	1	1	LaHO174_271150	LtaP27.1320	LmjF.27.1260	LinJ.27.1150	LbrM.27.1370	LmxM.27.1260	1.05	1.41	1.08
OG5_127731	hypothetical protein, conserved ,hypothetical protein, conserved ,hypothetical protein, conserved ,hypothetical protein, conserved	1	1	1	1	1	1	LaHO174_bin770200	LtaP13.0520	LmjF.13.0640	LinJ.13.0530	LbrM.13.0460	LmxM.13.0640	1.07	1.16	1.02
OG5_127732	peter pan protein, putative ,peter pan protein, putative ,peter pan protein, putative ,peter pan protein, putative	1	1	1	1	1	1	LaHO174_030840	LtaP03.0850	LmjF.03.0900	LinJ.03.0880	LbrM.03.0810	LmxM.03.0900	1.06	1.32	1.02
OG5_127733	small nuclear ribonucleoprotein SmD2 ,small nuclear ribonucleoprotein SmD2 ,small nuclear ribonucleoprotein SmD2 ,small nuclear ribonucleoprotein SmD2	1	1	1	1	1	1	LaHO174_332990	LtaP33.3440	LmjF.33.3190	LinJ.33.3340	LbrM.33.3460	LmxM.32.3190	0.97	1.07	1
OG5_127734	hypothetical protein, conserved ,hypothetical protein, conserved ,hypothetical protein, conserved ,hypothetical protein, conserved	1	1	1	1	1	1	LaHO174_322050	LtaP32.2130	LmjF.32.1970	LinJ.32.2090	LbrM.32.2170	LmxM.31.1970	0.87	1.15	1.06
OG5_127735	vesicle-associated membrane protein (vamp), putative ,vesicle-associated membrane protein (vamp), putative ,R-SNARE protein, putative ,vesicle-associated membrane protein (vamp), putative	1	1	1	1	1	1	LaHO174_272160	LtaP27.2470	LmjF.27.2350	LinJ.27.2300	LbrM.27.2560	LmxM.27.2350	0.97	1.44	1.08
OG5_127737	profilin, putative ,profilin, putative ,profilin, putative ,profilin, putative	1	1	1	1	1	1	LaHO174_320530	LtaP32.0570	LmjF.32.0520	LinJ.32.0550	LbrM.32.0570	LmxM.31.0520	1.1	0.98	0.98
OG5_127738	proline oxidase, mitochondrial precursor-like protein ,proline oxidase, mitochondrial precursor-like protein ,proline oxidase, mitochondrial precursor-like protein ,proline oxidase, mitochondrial precursor-like protein	1	1	1	1	1	1	LaHO174_261410	LtaP26.1640	LmjF.26.1610	LinJ.26.1590	LbrM.26.1630	LmxM.26.1610	1.05	1.15	1.04
OG5_127739	ubiquitin-conjugating enzyme e2, putative ,ubiquitin-conjugating enzyme e2, putative ,ubiquitin-conjugating enzyme e2, putative ,ubiquitin-conjugating enzyme e2, putative	1	1	1	1	1	1	LaHO174_040700	LtaP04.0670	LmjF.04.0680	LinJ.04.0680	LbrM.04.0880	LmxM.04.0680	0.86	0.92	1.1
OG5_127740	sre-2/carboxylate carrier-like protein ,sre-2/carboxylate carrier-like protein ,sre-2/carboxylate carrier-like protein ,sre-2/carboxylate carrier-like protein ,tricarboxylate carrier, putative ,tricarboxylate carrier, putative ,tricarboxylate carrier, putative ,tricarboxylate carrier, putative	2	2	2	2	2	2	LaHO174_010560,LaHO174_050620	LtaP01.0560,LtaP05.0670	LmjF.05.0680,LmjF.01.0570	LinJ.05.0680,LinJ.01.0590	LbrM.05.0670,LbrM.01.0600	LmxM.05.0680,LmxM.01.0570	2.08	1.91	1.93
OG5_127741	protein disulfide isomerase, putative ,protein disulfide isomerase, putative ,protein disulfide isomerase, putative ,protein disulfide isomerase, putative	0	1	1	1	1	1		LtaP26.0610	LmjF.26.0660	LinJ.26.0630	LbrM.26.0670	LmxM.26.0660	0	1	0.92
OG5_127744	geranylgeranyltransferase, putative ,geranylgeranyltransferase, putative ,geranylgeranyltransferase, putative ,geranylgeranyltransferase, putative	1	1	1	1	1	1	LaHO174_343370	LtaP34.4000	LmjF.34.4030	LinJ.34.3860	LbrM.20.3660	LmxM.33.4030	0.87	1	0.84
OG5_127747	endoplasmic reticulum oxidoreductin, putative ,endoplasmic reticulum oxidoreductin, putative ,endoplasmic reticulum oxidoreductin, putative ,endoplasmic reticulum oxidoreductin, putative	1	1	1	1	1	1	LaHO174_161450	LtaP16.1600	LmjF.16.1530	LinJ.16.1630	LbrM.16.1590	LmxM.16.1530	1.13	1.37	1.14
OG5_127748	hypothetical protein, conserved ,hypothetical protein, conserved ,hypothetical protein, conserved ,hypothetical protein, conserved	1	1	1	1	1	1	LaHO174_161310	LtaP16.1380	LmjF.16.1390	LinJ.16.1470	LbrM.16.1450	LmxM.16.1390	1.06	1	1
OG5_127749	dihydrouridine synthase (Dus), putative ,dihydrouridine synthase (Dus), putative ,dihydrouridine synthase (Dus), putative ,dihydrouridine synthase (Dus), putative	1	1	1	1	1	1	LaHO174_311650	LtaP31.2360	LmjF.31.1930	LinJ.31.1970	LbrM.31.2160	LmxM.30.1930	1.07	0.92	1.03
OG5_127752	alpha/beta-hydrolase-like protein ,alpha/beta-hydrolase-like protein ,alpha/beta-hydrolase-like protein ,alpha/beta-hydrolase-like protein	1	1	1	1	1	1	LaHO174_010460	LtaP01.0460	LmjF.01.0450	LinJ.01.0470	LbrM.01.0500	LmxM.01.0450	0.98	0.96	0.96
OG5_127754	hypothetical protein, conserved ,hypothetical protein, conserved ,hypothetical protein, conserved ,hypothetical protein, conserved	1	1	1	1	1	1	LaHO174_260780	LtaP26.0890	LmjF.26.0970	LinJ.26.0940	LbrM.26.0980	LmxM.26.0970	0.98	1.27	1.12
OG5_127755	proteasome alpha 7 subunit, putative ,proteasome alpha 7 subunit, putative ,proteasome alpha 7 subunit, putative ,proteasome alpha 7 subunit, putative	1	1	1	1	1	1	LaHO174_270050	LtaP27.0190	LmjF.27.0190	LinJ.27.0190	LbrM.27.0200	LmxM.27.0190	1.1	0.85	0.92
OG5_127757	proteasome regulatory non-ATP-ase subunit 11, putative,19S proteasome regulatory subunit, Metallo- peptidase, Clan MP, F,proteasome regulatory non-ATP-ase subunit 11, putative,19S proteasome regulatory subunit, Metallo- peptidase, Clan MP, F,proteasome regulatory non-ATP-ase subunit 11, putative,19S proteasome regulatory subunit, Metallo- peptidase, Clan MP, F,proteasome regulatory non-ATP-ase su…	1	1	1	1	1	1	LaHO174_340660	LtaP34.0710	LmjF.34.0650	LinJ.34.0670	LbrM.20.0580	LmxM.33.0650	1.06	1	1.14
OG5_127758	Qb-SNARE protein, putative ,hypothetical protein, conserved ,hypothetical protein, conserved ,hypothetical protein, conserved	1	1	1	1	1	1	LaHO174_231790	LtaP23.1820	LmjF.23.1750	LinJ.23.1800	LbrM.23.1650	LmxM.23.1750	1.02	1.07	1.02
OG5_127759	proteasome alpha 3 subunit, putative ,proteasome alpha 3 subunit, putative ,proteasome alpha 3 subunit, putative ,proteasome alpha 3 subunit, putative	1	1	1	1	1	1	LaHO174_140320	LtaP14.0290	LmjF.14.0310	LinJ.14.0310	LbrM.14.0310	LmxM.14.0310	1	1.04	1
OG5_127760	beta prime cop protein, putative ,beta prime cop protein, putative ,beta prime cop protein, putative ,beta prime cop protein, putative	1	1	1	1	1	1	LaHO174_333010	LtaP33.3460	LmjF.33.3210	LinJ.33.3360	LbrM.33.3480	LmxM.32.3210	0.95	1	0.94
OG5_127761	proteasome beta 3 subunit, putative ,proteasome beta 3 subunit, putative ,proteasome beta 3 subunit, putative ,proteasome beta 3 subunit, putative	1	1	1	1	1	1	LaHO174_280110	LtaP28.0110	LmjF.28.0110	LinJ.28.0110	LbrM.28.0120	LmxM.28.0110	0.98	1.06	0.96
OG5_127762	proteasome beta-1 subunit, putative ,proteasome beta-1 subunit, putative ,proteasome beta-1 subunit, putative ,proteasome beta-1 subunit, putative	1	1	1	1	1	1	LaHO174_120030	LtaP12.0030	LmjF.12.0030	LinJ.12.0003	LbrM.12.0040	LmxM.12.0030	1.09	1.15	1.08
OG5_127763	pyrroline-5-carboxylate synthetase-like protein ,pyrroline-5-carboxylate synthetase-like protein ,pyrroline-5-carboxylate synthetase-like protein ,pyrroline-5-carboxylate synthetase-like protein	1	1	1	1	1	1	LaHO174_323260	LtaP32.3340	LmjF.32.3140	LinJ.32.3340	LbrM.32.3430	LmxM.31.3140	1.06	0.8	1.02
OG5_127764	minichromosome maintenance (MCM) complex subunit, putative ,minichromosome maintenance (MCM) complex subunit, putative ,minichromosome maintenance (MCM) complex subunit, putative ,minichromosome maintenance (MCM) complex subunit, putative	1	1	1	1	1	1	LaHO174_280870	LtaP28.0920	LmjF.28.0850	LinJ.28.0940	LbrM.28.0920	LmxM.28.0850	0.97	1	1
OG5_127765	replication factor C, subunit 5, putative ,replication factor C, subunit 5, putative ,replication factor C, subunit 5, putative ,replication factor C, subunit 5, putative	1	1	1	1	1	1	LaHO174_3624310	LtaP36.6960	LmjF.36.6710	LinJ.36.7020	LbrM.35.7070	LmxM.36.6710	1.02	0.89	0.96
OG5_127766	FtsJ-like methyltransferase, putative ,FtsJ-like methyltransferase, putative ,FtsJ-like methyltransferase, putative ,FtsJ-like methyltransferase, putative	1	1	1	1	1	1	LaHO174_020300	LtaP02.0310	LmjF.02.0380	LinJ.02.0350	LbrM.02.0410	LmxM.02.0380	1.04	1.05	1.06
OG5_127767	3-oxo-5-alpha-steroid 4-dehydrogenase, putative ,3-oxo-5-alpha-steroid 4-dehydrogenase, putative ,enoyl-CoA reductase, putative ,3-oxo-5-alpha-steroid 4-dehydrogenase, putative	1	1	1	1	1	1	LaHO174_251710	LtaP25.1860	LmjF.25.1770	LinJ.25.1850	LbrM.25.2220	LmxM.25.1770	0.97	1.08	1.04
OG5_127770	G-actin binding protein, putative,CAP/Srv2p, putative ,G-actin binding protein, putative,CAP/Srv2p, putative ,G-actin binding protein, putative,CAP/Srv2p, putative	1	1	1	1	1	0	LaHO174_3623150	LtaP36.5740	LmjF.36.5590	LinJ.36.5830	LbrM.35.5860		0.9	2.07	0.94
OG5_127771	ubiquitin-conjugating enzyme-like protein ,ubiquitin-conjugating enzyme-like protein ,ubiquitin-conjugating enzyme-like protein ,ubiquitin-conjugating enzyme-like protein	1	1	1	1	1	1	LaHO174_131070	LtaP13.1440	LmjF.13.1580	LinJ.13.1320	LbrM.13.1440	LmxM.13.1580	0.88	1.3	0.96
OG5_127772	prohibitin, putative ,prohibitin, putative ,prohibitin, putative ,prohibitin, putative	1	1	1	1	1	1	LaHO174_350090	LtaP35.0180	LmjF.35.0070	LinJ.35.0070	LbrM.34.0110	LmxM.34.0070	1.08	1	1.08
OG5_127773	ubiquitin hydrolase, putative,cysteine peptidase, Clan CA, family C19, putative ,ubiquitin hydrolase, putative,cysteine peptidase, Clan CA, family C19, putative ,ubiquitin hydrolase, putative,cysteine peptidase, Clan CA, family C19, putative ,ubiquitin hydrolase, putative,cysteine peptidase, Clan CA, family C19, putative	1	1	1	1	1	1	LaHO174_351620	LtaP35.1780	LmjF.35.1740	LinJ.35.1730	LbrM.34.1640	LmxM.34.1740	1.08	1.36	1.1
OG5_127778	ABC1 protein, putative ,ABC1 protein, putative ,ABC1 protein, putative	1	1	1	1	1	0	LaHO174_3622050	LtaP36.4650	LmjF.36.4530	LinJ.36.4750	LbrM.35.4770		1.02	0.93	0.96
OG5_127779	eukaryotic translation initiation factor 5, putative ,eukaryotic translation initiation factor 5, putative ,eukaryotic translation initiation factor 5, putative ,eukaryotic translation initiation factor 5, putative	1	1	1	1	1	1	LaHO174_340360	LtaP34.0390	LmjF.34.0350	LinJ.34.0370	LbrM.20.0320	LmxM.33.0350	1.05	0.85	1
OG5_127780	vacuolar protein sorting-like protein ,vacuolar protein sorting-like protein ,vacuolar protein sorting-associated protein 33, putative ,vacuolar protein sorting-like protein	1	1	1	1	1	1	LaHO174_252120	LtaP25.2300	LmjF.25.2180	LinJ.25.2280	LbrM.25.1760	LmxM.25.2180	1.15	1.42	1.16
OG5_127782	T-complex protein 1, eta subunit, putative ,T-complex protein 1, eta subunit, putative ,T-complex protein 1, eta subunit, putative ,T-complex protein 1, eta subunit, putative	1	1	1	1	1	1	LaHO174_353620	LtaP35.3870	LmjF.35.3860	LinJ.35.3900	LbrM.34.3840	LmxM.34.3860	1.02	1.07	0.9
OG5_127784	DEAD box RNA helicase, putative ,DEAD box RNA helicase, putative ,DEAD box RNA helicase, putative ,DEAD box RNA helicase, putative	1	1	1	1	1	1	LaHO174_3611870	LtaP36.1830	LmjF.36.1850	LinJ.36.1930	LbrM.35.2040	LmxM.36.1850	1	1.04	0.94
OG5_127785	cation-transporting ATPase, putative ,cation-transporting ATPase, putative ,cation-transporting ATPase, putative ,cation-transporting ATPase, putative	1	1	1	1	1	1	LaHO174_071120	LtaP07.1120	LmjF.07.1050	LinJ.07.1210	LbrM.07.1110	LmxM.07.1050	1.02	1.08	0.98
OG5_127786	proteasome regulatory ATPase subunit 5, putative ,proteasome regulatory ATPase subunit 5, putative ,proteasome regulatory ATPase subunit 5, putative ,proteasome regulatory ATPase subunit 5, putative	1	1	1	1	1	1	LaHO174_220520	LtaP22.0600	LmjF.22.0620	LinJ.22.0490	LbrM.22.0560	LmxM.22.0620	1	0.93	0.98
OG5_127789	adaptor complex protein (AP) 3 delta subunit 1, putative ,adaptor complex protein (AP) 3 delta subunit 1, putative ,adaptor complex protein (AP) 3 delta subunit 1, putative ,adaptor complex protein (AP) 3 delta subunit 1, putative	1	1	1	1	1	1	LaHO174_080010	LtaP08.0010	LmjF.08.0010	LinJ.08.0010	LbrM.08.0010	LmxM.08.0010	0.95	1.48	1.11
OG5_127790	hypothetical protein, conserved ,hypothetical protein, conserved ,hypothetical protein, conserved ,hypothetical protein, conserved	1	1	1	1	1	1	LaHO174_281900	LtaP28.1930	LmjF.28.1880	LinJ.28.2000	LbrM.28.2050	LmxM.28.1880	1.06	1.06	1
OG5_127791	proteasome alpha 2 subunit, putative ,proteasome alpha 2 subunit, putative ,proteasome alpha 2 subunit, putative ,proteasome alpha 2 subunit, putative	1	1	1	1	1	1	LaHO174_212050	LtaP21.2030	LmjF.21.1700	LinJ.21.2070	LbrM.21.2010	LmxM.21.1700	1.08	1.65	1.08
OG5_127792	RAD50 DNA repair-like protein ,RAD50 DNA repair-like protein ,RAD50 DNA repair-like protein ,RAD50 DNA repair-like protein	1	1	1	1	1	1	LaHO174_280520	LtaP28.0550	LmjF.28.0530	LinJ.28.0560	LbrM.28.0550	LmxM.28.0530	0.95	1.15	0.9
OG5_127794	hypothetical protein, conserved ,hypothetical protein, conserved ,hypothetical protein, conserved ,hypothetical protein, conserved	1	1	1	1	1	1	LaHO174_200990	LtaP20.1120	LmjF.20.1140	LinJ.20.1160	LbrM.20.5300	LmxM.20.1140	1	1.12	1.04
OG5_127795	hypothetical protein, conserved ,hypothetical protein, conserved ,hypothetical protein, conserved ,hypothetical protein, conserved ,hypothetical protein, conserved ,hypothetical protein, conserved ,hypothetical protein, conserved ,hypothetical protein, conserved ,hypothetical protein, conserved ,hypothetical protein, conserved ,hypothetical protein, conserved ,hypothetical protein, conserved	3	3	3	3	3	3	LaHO174_091530,LaHO174_091540,LaHO174_091550	LtaP09.1490,LtaP09.1500,LtaP09.1480	LmjF.09.1470,LmjF.09.1460,LmjF.09.1450	LinJ.09.1540,LinJ.09.1550,LinJ.09.1530	LbrM.09.1510,LbrM.09.1530,LbrM.09.1520	LmxM.09.1460,LmxM.09.1450,LmxM.09.1470	3.08	3.76	3.27
OG5_127796	hypothetical protein, conserved ,hypothetical protein, conserved ,hypothetical protein, conserved ,hypothetical protein, conserved	1	1	1	1	1	1	LaHO174_230880	LtaP23.0890	LmjF.23.0620	LinJ.23.0790	LbrM.11.0230	LmxM.23.0620	1	1.19	0.98
OG5_127797	ATP synthase, putative ,ATP synthase, putative ,ATP synthase, putative ,ATP synthase, putative	1	1	1	1	1	1	LaHO174_211590	LtaP21.1530	LmjF.21.1340	LinJ.21.1590	LbrM.21.1580	LmxM.21.1340	0.92	1	1
OG5_127799	hypothetical protein, conserved ,hypothetical protein, conserved ,hypothetical protein, conserved ,hypothetical protein, conserved	1	1	1	1	1	1	LaHO174_241730	LtaP24.1830	LmjF.24.1680	LinJ.24.1750	LbrM.24.1740	LmxM.24.1680	1.02	1.07	1.02
OG5_127800	cysteine peptidase C (CPC),CPC cysteine peptidase, Clan CA, family C1, Cathepsin B-like ,cysteine peptidase C (CPC),CPC cysteine peptidase, Clan CA, family C1, Cathepsin B-like ,cysteine peptidase C (CPC),CPC cysteine peptidase, Clan CA, family C1, Cathepsin B-like ,cysteine peptidase C (CPC),CPC cysteine peptidase, Clan CA, family C1, Cathepsin B-like	1	1	1	1	1	1	LaHO174_290850	LtaP29.0870	LmjF.29.0820	LinJ.29.0860	LbrM.29.0850	LmxM.08_29.0820	1.08	1	1.12
OG5_127802	dihydroorotase, putative ,dihydroorotase, putative ,dihydroorotase, putative ,dihydroorotase, putative	1	1	1	1	1	1	LaHO174_160520	LtaP16.0550	LmjF.16.0580	LinJ.16.0580	LbrM.16.0590	LmxM.16.0580	1.05	0.89	0.86
OG5_127803	hypothetical protein, conserved ,hypothetical protein, conserved ,hypothetical protein, conserved ,hypothetical protein, conserved	1	1	1	1	1	1	LaHO174_312400	LtaP31.3200	LmjF.31.2740	LinJ.31.2830	LbrM.31.3090	LmxM.30.2740	0.95	1.05	0.96
OG5_127804	ATP-dependent DEAD-box RNA helicase, putative ,ATP-dependent DEAD-box RNA helicase, putative ,ATP-dependent DEAD-box RNA helicase, putative	1	1	1	1	0	1	LaHO174_350400	LtaP35.0560	LmjF.35.0370	LinJ.35.0370		LmxM.34.0370	1	1.46	1.02
OG5_127805	translation initiation factor EIF-2b alpha subunit, putative ,translation initiation factor EIF-2b alpha subunit, putative ,translation initiation factor EIF-2b alpha subunit, putative ,translation initiation factor EIF-2b alpha subunit, putative	1	1	1	1	1	1	LaHO174_120010	LtaP12.0010	LmjF.12.0010	LinJ.12.0001	LbrM.12.0020	LmxM.12.0010	1.21	1.33	1.11
OG5_127806	ubiquitin hydrolase, putative,cysteine peptidase, Clan CA, family C19, putative ,ubiquitin hydrolase, putative,cysteine peptidase, Clan CA, family C19, putative ,ubiquitin hydrolase, putative,cysteine peptidase, Clan CA, family C19, putative ,ubiquitin hydrolase, putative,cysteine peptidase, Clan CA, family C19, putative	1	1	1	1	1	1	LaHO174_310150	LtaP31.0150	LmjF.31.0140	LinJ.31.0150	LbrM.31.0140	LmxM.30.0140	0.96	0.9	0.85
OG5_127807	hypothetical protein, conserved ,hypothetical protein, conserved ,hypothetical protein, conserved ,hypothetical protein, conserved	1	1	1	1	1	1	LaHO174_353860	LtaP35.4140	LmjF.35.4110	LinJ.35.4170	LbrM.34.4100	LmxM.34.4110	0.98	1.07	0.96
OG5_127808	coatomer alpha subunit, putative ,coatomer alpha subunit, putative ,coatomer alpha subunit, putative ,coatomer alpha subunit, putative	1	1	1	1	1	1	LaHO174_343640	LtaP34.4270	LmjF.34.4310	LinJ.34.4140	LbrM.20.3930	LmxM.33.4310	0.94	0.93	0.92
OG5_127812	RNA 3-terminal phosphate cyclase, putative ,RNA 3-terminal phosphate cyclase, putative ,RNA 3-terminal phosphate cyclase, putative ,RNA 3-terminal phosphate cyclase, putative	1	1	1	1	1	1	LaHO174_351590	LtaP35.1750	LmjF.35.1700	LinJ.35.1700	LbrM.34.1610	LmxM.34.1700	1.13	0.93	1.06
OG5_127813	ADP-ribosylation factor GTPase activating protein 1, putative ,ADP-ribosylation factor GTPase activating protein 1, putative ,ADP-ribosylation factor GTPase activating protein 1, putative ,ADP-ribosylation factor GTPase activating protein 1, putative	1	1	1	1	1	1	LaHO174_321300	LtaP32.1320	LmjF.32.1230	LinJ.32.1290	LbrM.32.1380	LmxM.31.1230	0.78	0.88	0.96
OG5_127814	small nuclear ribonucleoprotein, putative,SmD-1 like small nuclear ribonucleoprotein ,small nuclear ribonucleoprotein, putative,SmD-1 like small nuclear ribonucleoprotein ,small nuclear ribonucleoprotein, putative,SmD-1 like small nuclear ribonucleoprotein ,small nuclear ribonucleoprotein, putative,SmD-1 like small nuclear ribonucleoprotein	1	1	1	1	1	1	LaHO174_220910	LtaP22.1020	LmjF.22.1060	LinJ.22.0880	LbrM.22.0960	LmxM.22.1060	1.03	1.15	1.1
OG5_127816	ubiquitin hydrolase, putative,cysteine peptidase, Clan CA, family C19, putative ,ubiquitin hydrolase, putative,cysteine peptidase, Clan CA, family C19, putative ,ubiquitin hydrolase, putative,cysteine peptidase, Clan CA, family C19, putative ,ubiquitin hydrolase, putative,cysteine peptidase, Clan CA, family C19, putative	1	1	1	1	1	1	LaHO174_240580	LtaP24.0700	LmjF.24.0620	LinJ.24.0630	LbrM.24.0630	LmxM.24.0620	1.02	1	0.88
OG5_127819	DNA-directed RNA polymerase, alpha subunit, putative ,DNA-directed RNA polymerase, alpha subunit, putative ,DNA-directed RNA polymerase, alpha subunit, putative ,DNA-directed RNA polymerase, alpha subunit, putative	1	1	1	1	1	1	LaHO174_190600	LtaP19.0630	LmjF.19.0660	LinJ.19.0660	LbrM.19.0980	LmxM.19.0660	0.95	0.88	0.94
OG5_127820	prefoldin 5-like protein ,prefoldin 5-like protein ,prefoldin 5-like protein ,prefoldin 5-like protein	1	1	1	1	1	1	LaHO174_220570	LtaP22.0650	LmjF.22.0670	LinJ.22.0540	LbrM.22.0600	LmxM.22.0670	1.09	0.88	0.96
OG5_127821	deoxyribose-phosphate aldolase, putative ,deoxyribose-phosphate aldolase, putative ,deoxyribose-phosphate aldolase, putative ,deoxyribose-phosphate aldolase, putative	1	1	1	1	1	1	LaHO174_061060	LtaP06.1050	LmjF.06.1070	LinJ.06.1110	LbrM.06.1050	LmxM.06.1070	0.84	1.08	0.88
OG5_127822	splicing factor 3B subunit 1, putative ,splicing factor 3B subunit 1, putative ,splicing factor 3B subunit 1, putative ,splicing factor 3B subunit 1, putative	1	1	1	1	1	1	LaHO174_282620	LtaP28.2650	LmjF.28.2570	LinJ.28.2780	LbrM.28.2790	LmxM.28.2570	1.06	0.85	0.94
OG5_127824	hypothetical protein, conserved ,hypothetical protein, conserved ,hypothetical protein, conserved ,hypothetical protein, conserved ,hypothetical protein, conserved ,hypothetical protein, conserved ,hypothetical protein, conserved ,hypothetical protein, conserved	2	2	2	2	2	2	LaHO174_091380,LaHO174_240610	LtaP09.1340,LtaP24.0730	LmjF.09.1300,LmjF.24.0650	LinJ.09.1360,LinJ.24.0660	LbrM.24.0660,LbrM.09.1350	LmxM.09.1300,LmxM.24.0650	1.9	1.76	2.08
OG5_127825	NAD dependent deacetylase, putative,transcriptional regulator, Sir2 family protein, nicotinic acid mononucleotide 5,6-di,NAD dependent deacetylase, putative,transcriptional regulator, Sir2 family protein, nicotinic acid mononucleotide 5,6-di,NAD dependent deacetylase, putative,transcriptional regulator, Sir2 family protein, nicotinic acid mononucleotide 5,6-di,NAD dependent deacetylase, putative,…	1	1	1	1	1	1	LaHO174_341420	LtaP34.1990	LmjF.34.2140	LinJ.34.1900	LbrM.20.1640	LmxM.33.2140	1.08	0.96	1
OG5_127826	NAD-dependent SIR2, putative ,silent information regulator 2, putative ,silent information regulator 2, putative ,silent information regulator 2, putative,NAD-dependent SIR2, putative	1	1	1	1	1	1	LaHO174_260160	LtaP26.0200	LmjF.26.0210	LinJ.26.0200	LbrM.26.0210a	LmxM.26.0210	0.97	1.04	0.86
OG5_127827	tyrosine phosphatase, putative ,tyrosine phosphatase, putative ,tyrosine phosphatase, putative ,tyrosine phosphatase, putative	1	1	1	1	1	1	LaHO174_090410	LtaP09.0430	LmjF.09.0420	LinJ.09.0470	LbrM.09.0430	LmxM.09.0420	0.97	0.88	0.92
OG5_127828	26S protease regulatory subunit, putative,serine peptidase, Clan SJ, family S16, putative ,26S protease regulatory subunit, putative,serine peptidase, Clan SJ, family S16, putative ,26S protease regulatory subunit, putative,serine peptidase, Clan SJ, family S16, putative ,26S protease regulatory subunit, putative,serine peptidase, Clan SJ, family S16, putative	1	1	1	1	1	1	LaHO174_030490	LtaP03.0500	LmjF.03.0540	LinJ.03.0520	LbrM.03.0450	LmxM.03.0540	0.95	1.06	1.06
OG5_127830	NADH-ubiquinone oxidoreductase, mitochondrial, putative ,NADH-ubiquinone oxidoreductase, mitochondrial, putative ,NADH-ubiquinone oxidoreductase, mitochondrial, putative ,NADH-ubiquinone oxidoreductase, mitochondrial, putative	1	1	1	1	1	1	LaHO174_170240	LtaP17.0290	LmjF.17.0270	LinJ.17.0320	LbrM.17.0250	LmxM.17.0270	1.09	0.92	1
OG5_127831	proteasome regulatory ATPase subunittcc1l8.3, putative ,proteasome regulatory ATPase subunittcc1l8.3, putative ,proteasome regulatory ATPase subunittcc1l8.3, putative ,proteasome regulatory ATPase subunittcc1l8.3, putative	1	1	1	1	1	1	LaHO174_120220	LtaP12.0230	LmjF.12.0210	LinJ.12.0190	LbrM.12.0230	LmxM.12.0210	1.03	0.96	0.96
OG5_127832	T-complex protein 1, delta subunit, putative ,T-complex protein 1, delta subunit, putative ,T-complex protein 1, delta subunit, putative ,T-complex protein 1, delta subunit, putative	1	1	1	1	1	1	LaHO174_211300	LtaP21.1260	LmjF.21.1090	LinJ.21.1330	LbrM.21.1320	LmxM.21.1090	0.92	0.81	1.02
OG5_127833	hypothetical protein, conserved ,hypothetical protein, conserved ,hypothetical protein, conserved ,hypothetical protein, conserved	1	1	1	1	1	1	LaHO174_190170	LtaP19.0160	LmjF.19.0190	LinJ.19.0180	LbrM.19.0500	LmxM.19.0190	1.16	0.85	0.94
OG5_127834	proteasome beta 6 subunit, putative,20S proteasome beta 6 subunit, putative ,proteasome beta 6 subunit, putative,20S proteasome beta 6 subunit, putative ,proteasome beta 6 subunit, putative,20S proteasome beta 6 subunit, putative ,proteasome beta 6 subunit, putative,20S proteasome beta 6 subunit, putative	1	1	1	1	1	1	LaHO174_060140	LtaP06.0110	LmjF.06.0140	LinJ.06.0140	LbrM.06.0120	LmxM.06.0140	1.08	1.24	1.06
OG5_127836	enoyl-CoA hydratase/isomerase family protein, putative,3-hydroxyisobutyryl-coenzyme A hydrolase, putative ,enoyl-CoA hydratase/isomerase family protein, putative,3-hydroxyisobutyryl-coenzyme A hydrolase, putative ,enoyl-CoA hydratase/isomerase family protein, putative,3-hydroxyisobutyryl-coenzyme A hydrolase, putative ,enoyl-CoA hydratase/isomerase family protein, putative,3-hydroxyisobutyryl-coe…	1	1	1	1	1	1	LaHO174_323630	LtaP32.3850	LmjF.32.3680	LinJ.32.3830	LbrM.32.3920	LmxM.31.3680	1.11	0.88	1.08
OG5_127837	aldose 1-epimerase-like protein ,aldose 1-epimerase-like protein ,aldose 1-epimerase-like protein ,aldose 1-epimerase-like protein ,aldose 1-epimerase-like protein ,aldose 1-epimerase-like protein	2	2	2	1	1	2	LaHO174_350930,LaHO174_230480	LtaP35.1100,LtaP23.0500	LmjF.23.0430,LmjF.35.0980	LinJ.23.0470	LbrM.23.0460	LmxM.34.0980,LmxM.23.0430	2.15	1.89	2.22
OG5_127838	ubiquitin-activating enzyme-like protein ,ubiquitin-activating enzyme-like protein ,ubiquitin-activating enzyme-like protein ,ubiquitin-activating enzyme-like protein	1	1	1	1	1	1	LaHO174_080240	LtaP08.0220	LmjF.08.0220	LinJ.08.0230	LbrM.08.0230	LmxM.08.0220	0.95	0.92	1
OG5_127840	small nuclear ribonucleoprotein, putative ,small nuclear ribonucleoprotein, putative ,small nuclear ribonucleoprotein, putative ,small nuclear ribonucleoprotein, putative	1	1	1	1	1	1	LaHO174_343180	LtaP34.3800	LmjF.34.3860	LinJ.34.3670	LbrM.20.3470	LmxM.33.3860	0.89	1.11	1
OG5_127842	prenyl protein specific carboxyl methyltransferase, putative ,prenyl protein specific carboxyl methyltransferase, putative ,prenyl protein specific carboxyl methyltransferase, putative ,prenyl protein specific carboxyl methyltransferase, putative	1	1	1	1	1	1	LaHO174_352800	LtaP35.3050	LmjF.35.3030	LinJ.35.3080	LbrM.34.2940	LmxM.34.3030	1	1.18	0.94
OG5_127843	importin beta-1 subunit, putative ,importin beta-1 subunit, putative ,importin beta-1 subunit, putative ,importin beta-1 subunit, putative	1	1	1	1	1	1	LaHO174_340500	LtaP34.0530	LmjF.34.0490	LinJ.34.0510	LbrM.20.0470	LmxM.33.0490	0.98	1.07	1.12
OG5_127844	electron-transfer-flavoprotein, alpha polypeptide, putative ,electron-transfer-flavoprotein, alpha polypeptide, putative ,electron-transfer-flavoprotein, alpha polypeptide, putative ,electron-transfer-flavoprotein, alpha polypeptide, putative	1	1	1	1	1	1	LaHO174_281160	LtaP28.1210	LmjF.28.1140	LinJ.28.1240	LbrM.28.1220	LmxM.28.1140	0.86	0.85	1.02
OG5_127847	hypothetical protein, conserved ,hypothetical protein, conserved ,hypothetical protein, conserved ,hypothetical protein, conserved	1	1	1	1	1	1	LaHO174_354060	LtaP35.4360	LmjF.35.4320	LinJ.35.4390	LbrM.34.4300	LmxM.34.4320	0.95	0.82	0.92
OG5_127848	nucleolar protein, putative ,nucleolar protein, putative ,nucleolar protein, putative ,nucleolar protein, putative	1	1	1	1	1	1	LaHO174_100210	LtaP10.0190	LmjF.10.0210	LinJ.10.0210	LbrM.10.0210	LmxM.10.0210	1.02	1	1.02
OG5_127854	proteasome regulatory non-ATP-ase subunit, putative ,proteasome regulatory non-ATP-ase subunit, putative ,proteasome regulatory non-ATP-ase subunit, putative ,proteasome regulatory non-ATP-ase subunit, putative	1	1	1	1	1	1	LaHO174_071220	LtaP07.1210	LmjF.07.1120	LinJ.07.1300	LbrM.07.1200	LmxM.07.1120	1	1.08	0.98
OG5_127855	hypothetical protein, conserved ,hypothetical protein, conserved ,hypothetical protein, conserved ,hypothetical protein, conserved	1	1	1	1	1	1	LaHO174_bin1820320	LtaP30.3020	LmjF.30.3020	LinJ.30.3050	LbrM.30.3000	LmxM.29.3020	1	1	1.02
OG5_127856	sec1 family transport protein, putative ,sec1 family transport protein, putative ,SLY1 protein, putative ,sec1 family transport protein, putative	1	1	1	1	1	1	LaHO174_262220	LtaP26.2510	LmjF.26.2360	LinJ.26.2380	LbrM.26.2290	LmxM.26.2360	0.87	1.08	0.98
OG5_127858	protein kinase, putative ,protein kinase, putative ,protein kinase, putative ,protein kinase, putative	1	1	1	1	1	1	LaHO174_342300	LtaP34.2920	LmjF.34.3020	LinJ.34.2850	LbrM.20.2600	LmxM.33.3020	0.95	0.89	0.94
OG5_127859	fatty acid elongase, putative ,fatty acid elongase, putative ,fatty acid elongase, putative ,fatty acid elongase, putative ,fatty acid elongase, putative ,fatty acid elongase, putative ,fatty acid elongase, putative ,fatty acid elongase, putative ,fatty acid elongase, putative ,fatty acid elongase, putative ,fatty acid elongase, putative ,fatty acid elongase, putative	3	4	3	3	3	3	LaHO174_140640,LaHO174_140720,LaHO174_140750	LtaP14.0630,LtaP14.0700,LtaP14.0680,LtaP14.0730	LmjF.14.0740,LmjF.14.0640,LmjF.14.0705	LinJ.14.0760,LinJ.14.0800,LinJ.14.0660	LbrM.14.0690,LbrM.14.0630,LbrM.14.0720	LmxM.14.0640,LmxM.14.0740,LmxM.14.0705	2.98	4.62	3.22
OG5_127861	ras-like small GTPases, putative ,ras-like small GTPases, putative ,ras-like small GTPases, putative ,GTPase protein, putative	1	1	1	1	1	1	LaHO174_332230	LtaP33.2620	LmjF.33.2400	LinJ.33.2530	LbrM.33.2680	LmxM.32.2400	0.98	0.96	1.02
OG5_127865	hypothetical protein, conserved ,hypothetical protein, conserved ,hypothetical protein, conserved ,hypothetical protein, conserved	1	1	1	1	1	1	LaHO174_040250	LtaP04.0270	LmjF.04.0290	LinJ.04.0280	LbrM.04.0330	LmxM.04.0290	0.94	0.96	1.02
OG5_127866	hypothetical protein, conserved ,hypothetical protein, conserved ,hypothetical protein, conserved ,hypothetical protein, conserved	1	1	1	1	1	1	LaHO174_100720	LtaP10.1120	LmjF.10.0700	LinJ.10.0750	LbrM.10.0830	LmxM.10.0700	1.08	0.96	0.94
OG5_127867	40S ribosomal protein S5 ,40S ribosomal protein S5	0	0	0	1	1	0				LinJ.11.0970	LbrM.11.0770		0	0	0
OG5_127869	hypothetical protein, conserved ,hypothetical protein, conserved ,hypothetical protein, conserved ,hypothetical protein, conserved	1	1	1	1	1	1	LaHO174_bin050230	LtaP33.1510	LmjF.33.1350	LinJ.33.1430	LbrM.33.1620	LmxM.32.1350	1.02	1.37	1.28
OG5_127870	hypothetical protein, conserved ,hypothetical protein, conserved ,hypothetical protein, conserved ,hypothetical protein, conserved	1	1	1	1	1	1	LaHO174_261170	LtaP26.1360	LmjF.26.1430	LinJ.26.1410	LbrM.26.1450	LmxM.26.1430	1.06	0.88	0.96
OG5_127871	hypothetical protein, conserved ,hypothetical protein, conserved ,hypothetical protein, conserved ,hypothetical protein, conserved	1	1	1	1	1	1	LaHO174_050150	LtaP05.0210	LmjF.05.0200	LinJ.05.0200	LbrM.05.0200	LmxM.05.0200	0.94	1.06	0.9
OG5_127874	DNA polymerase delta subunit 2, putative ,DNA polymerase delta subunit 2, putative ,DNA polymerase delta subunit 2, putative ,DNA polymerase delta subunit 2, putative	1	1	1	1	1	1	LaHO174_251290	LtaP25.1450	LmjF.25.1410	LinJ.25.1450	LbrM.25.2060	LmxM.25.1410	1.12	1.23	1.12
OG5_127876	hypothetical protein, conserved ,hypothetical protein, conserved ,hypothetical protein, conserved ,hypothetical protein, conserved	1	1	1	1	1	1	LaHO174_240160	LtaP24.0160	LmjF.24.0170	LinJ.24.0160	LbrM.24.0160	LmxM.24.0170	1.03	1.15	0.88
OG5_127878	nuclear transport factor 2, putative,ntf2-like ,nuclear transport factor 2, putative,ntf2-like ,nuclear transport factor 2, putative,ntf2-like ,nuclear transport factor 2, putative,ntf2-like	1	1	1	1	1	1	LaHO174_100860	LtaP10.1250	LmjF.10.0850	LinJ.10.0900	LbrM.10.0950	LmxM.10.0850	1	1	1.2
OG5_127879	exosome subunit rrp6p homologue, putative ,exosome subunit rrp6p homologue, putative ,exosome subunit rrp6p homologue, putative ,exosome subunit rrp6p homologue, putative	1	1	1	1	1	1	LaHO174_342460	LtaP34.2990	LmjF.34.3080	LinJ.34.4330	LbrM.20.2660	LmxM.33.3080	1	1.07	0.96
OG5_127881	hypothetical protein, conserved ,hypothetical protein, conserved ,hypothetical protein, conserved ,hypothetical protein, conserved	1	1	1	1	1	1	LaHO174_181550	LtaP18.1590	LmjF.18.1620	LinJ.18.1610	LbrM.18.1650	LmxM.18.1620	1.13	1.23	1.26
OG5_127882	hypothetical protein, conserved ,hypothetical protein, conserved ,hypothetical protein, conserved ,hypothetical protein, conserved	1	1	1	1	1	1	LaHO174_240970	LtaP24.1100	LmjF.24.1010	LinJ.24.1030	LbrM.24.1020	LmxM.24.1010	0.87	1.07	1.06
OG5_127883	hypothetical protein, conserved ,hypothetical protein, conserved ,hypothetical protein, conserved ,hypothetical protein, conserved	1	1	1	1	1	1	LaHO174_040690	LtaP04.0660	LmjF.04.0670	LinJ.04.0670	LbrM.04.0870	LmxM.04.0670	0.84	0.64	0.79
OG5_127884	proteasome alpha 1 subunit, putative ,proteasome alpha 1 subunit, putative ,proteasome alpha 1 subunit, putative ,proteasome alpha 1 subunit, putative	1	1	1	1	1	1	LaHO174_3611620	LtaP36.1600	LmjF.36.1600	LinJ.36.1670	LbrM.35.1750	LmxM.36.1600	0.94	1	1.02
OG5_127886	vacuolar sorting-associated-like protein ,vacuolar sorting-associated-like protein ,vacuolar sorting-associated-like protein ,vacuolar sorting-associated-like protein	1	1	1	1	1	1	LaHO174_210490	LtaP21.0480	LmjF.21.0470	LinJ.21.0530	LbrM.21.0530	LmxM.21.0470	1.03	1.15	0.96
OG5_127888	CDP-diacylglycerol--inositol 3-phosphatidyltransferase ,CDP-diacylglycerol--inositol 3-phosphatidyltransferase ,CDP-diacylglycerol--inositol 3-phosphatidyltransferase, putative ,phosphatidyltransferase, putative	1	1	1	1	1	1	LaHO174_262340	LtaP26.2630	LmjF.26.2480	LinJ.26.2500	LbrM.26.2410	LmxM.26.2480	0.92	1.15	1.02
OG5_127889	proteasome regulatory non-ATP-ase subunit 5, putative,19S proteasome regulatory subunit ,proteasome regulatory non-ATP-ase subunit 5, putative,19S proteasome regulatory subunit ,proteasome regulatory non-ATP-ase subunit 5, putative,19S proteasome regulatory subunit ,proteasome regulatory non-ATP-ase subunit 5, putative,19S proteasome regulatory subunit	1	1	1	1	1	1	LaHO174_210820	LtaP21.0780	LmjF.21.0760	LinJ.21.0840	LbrM.21.0840	LmxM.21.0760	1.08	1.35	1.14
OG5_127890	hypothetical protein, conserved ,hypothetical protein, conserved ,hypothetical protein, conserved ,hypothetical protein, conserved	1	1	1	1	1	1	LaHO174_353640	LtaP35.3890	LmjF.35.3880	LinJ.35.3920	LbrM.34.3860	LmxM.34.3880	1.16	0.96	1.06
OG5_127891	proteasome regulatory non-ATP-ase subunit, putative ,proteasome regulatory non-ATP-ase subunit, putative ,proteasome regulatory non-ATP-ase subunit, putative ,proteasome regulatory non-ATP-ase subunit, putative	1	1	1	1	1	1	LaHO174_191010	LtaP19.1040	LmjF.19.1120	LinJ.19.1100	LbrM.19.1440	LmxM.19.1120	1.05	1.12	1.08
OG5_127896	GTP-binding protein, putative,GTP-binding elongation factor tu family protein, putative ,GTP-binding protein, putative,GTP-binding elongation factor tu family protein, putative ,GTP-binding protein, putative,GTP-binding elongation factor tu family protein, putative ,GTP-binding protein, putative,GTP-binding elongation factor tu family protein, putative	1	1	1	1	1	1	LaHO174_332630	LtaP33.3030	LmjF.33.2790	LinJ.33.2930	LbrM.33.3070	LmxM.32.2790	1.03	1	0.96
OG5_127897	cyclopropane-fatty-acyl-phospholipid synthase ,cyclopropane-fatty-acyl-phospholipid syntahse ,cyclopropane-fatty-acyl-phospholipid synthase	1	1	0	1	1	1	LaHO174_080550	LtaP08.0530		LinJ.08.0560	LbrM.08.0590	LmxM.08.0545	1.04	1.12	0
OG5_127898	V-type ATPase, C subunit, putative ,V-type ATPase, C subunit, putative ,V-type ATPase, C subunit, putative ,V-type ATPase, C subunit, putative	1	1	1	1	1	1	LaHO174_3023260	LtaP30.3700	LmjF.30.3660	LinJ.30.3720	LbrM.30.3690	LmxM.29.3660	0.83	1.07	0.88
OG5_127900	COP-coated vesicle membrane protein gp25L precursor, putative,ER--golgi transport protein gp25L, putative ,COP-coated vesicle membrane protein gp25L precursor, putative,ER--golgi transport protein gp25L, putative ,COP-coated vesicle membrane protein gp25L precursor, putative,ER--golgi transport protein gp25L, putative ,COP-coated vesicle membrane protein gp25L precursor, putative,ER--golgi transp…	1	1	1	1	1	1	LaHO174_351720	LtaP35.1900	LmjF.35.1850	LinJ.35.1840	LbrM.34.1760	LmxM.34.1850	1.13	1.04	1.12
OG5_127901	serine/threonine-protein kinase, putative,protein kinase, putative ,serine/threonine-protein kinase, putative,protein kinase, putative ,serine/threonine-protein kinase, putative,protein kinase, putative ,serine/threonine-protein kinase, putative,protein kinase, putative	1	1	1	1	1	1	LaHO174_150140	LtaP15.0170	LmjF.15.0180	LinJ.15.0180	LbrM.15.0170	LmxM.15.0180	0.97	1.16	0.9
OG5_127902	U3 small nucleolar ribonucleoprotein protein MPP10, putative ,U3 small nucleolar ribonucleoprotein protein MPP10, putative ,U3 small nucleolar ribonucleoprotein protein MPP10, putative ,U3 small nucleolar ribonucleoprotein protein MPP10, putative	1	1	1	1	1	1	LaHO174_290770	LtaP29.0790	LmjF.29.0750	LinJ.29.0780	LbrM.29.0770	LmxM.08_29.0750	1.03	0.9	0.94
OG5_127903	ribosome biogenesis protein, putative ,ribosome biogenesis protein, putative ,ribosome biogenesis protein, putative ,ribosome biogenesis protein, putative	1	1	1	1	1	1	LaHO174_201420	LtaP20.1610	LmjF.20.1670	LinJ.20.1640	LbrM.20.5830	LmxM.20.1670	0.96	1.19	0.94
OG5_127904	vacuolar ATP synthase subunit, putative ,vacuolar ATP synthase subunit, putative ,vacuolar ATP synthase subunit, putative ,vacuolar ATP synthase subunit, putative	1	2	1	1	1	1	LaHO174_120510	LtaP12.0540,LtaP34.0850	LmjF.12.0520	LinJ.12.0480	LbrM.12.0480	LmxM.12.0520	1.18	1.26	1.23
OG5_127905	pterin-4-alpha-carbinolamine dehyddrogenase ,pterin-4-alpha-carbinolamine dehydratase, putative ,pterin-4-alpha-carbinolamine dehydratase, putative ,pterin-4-alpha-carbinolamine dehydratase, putative	1	3	1	1	1	1	LaHO174_110220	LtaPcontig00335-1,LtaP11.0240,LtaPcontig00336-1	LmjF.11.0220	LinJ.11.0220	LbrM.19.0100	LmxM.11.0220	1.11	7.28	0.88
OG5_127906	hypothetical protein, conserved,WD-repeat containing protein ,hypothetical protein, conserved,WD-repeat containing protein ,hypothetical protein, conserved,WD-repeat containing protein ,hypothetical protein, conserved,WD-repeat containing protein	1	1	1	1	1	1	LaHO174_100080	LtaP10.0080	LmjF.10.0110	LinJ.10.0090	LbrM.10.0110	LmxM.10.0110	1.05	0.96	0.9
OG5_127907	inositol/phosphatidylinositol phosphatase, putative ,inositol/phosphatidylinositol phosphatase, putative ,inositol/phosphatidylinositol phosphatase, putative ,inositol/phosphatidylinositol phosphatase, putative	1	1	1	1	1	1	LaHO174_151160	LtaP15.1140	LmjF.15.1210	LinJ.15.1210	LbrM.15.1160	LmxM.15.1210	1.02	1.04	1
OG5_127909	brix domain containing-like protein ,brix domain containing-like protein ,brix domain containing-like protein ,brix domain containing-like protein ,	1	1	1	1	1	2	LaHO174_260020	LtaP26.0020	LmjF.26.0010	LinJ.26.0020	LbrM.26.0030	LmxM.26.0010,LmxM.26.0010a	1.03	1.12	1.06
OG5_127910	alpha-adaptin-like protein ,alpha-adaptin-like protein ,alpha-adaptin-like protein ,alpha-adaptin-like protein	1	1	1	1	1	1	LaHO174_070050	LtaP07.0050	LmjF.07.0050	LinJ.07.0060	LbrM.07.0050	LmxM.07.0050	1.05	1.38	1.15
OG5_127912	U3 small nuclear ribonucleoprotein (snRNP), putative ,U3 small nuclear ribonucleoprotein (snRNP), putative ,U3 small nuclear ribonucleoprotein (snRNP), putative ,U3 small nuclear ribonucleoprotein (snRNP), putative	1	1	1	1	1	1	LaHO174_3021320	LtaP30.1410	LmjF.30.1290	LinJ.30.1360	LbrM.30.1420	LmxM.29.1290	0.86	1.14	1.1
OG5_127913	S-adenosyl-methyltransferase mraW-like protein ,S-adenosyl-methyltransferase mraW-like protein ,S-adenosyl-methyltransferase mraW-like protein ,S-adenosyl-methyltransferase mraW-like protein	1	1	1	1	1	1	LaHO174_231430	LtaP23.1470	LmjF.23.1200	LinJ.23.1440	LbrM.23.1300	LmxM.23.1200	1.1	1	1.04
OG5_127914	hypothetical protein, conserved ,hypothetical protein, conserved ,hypothetical protein, conserved ,hypothetical protein, conserved	1	1	1	1	1	1	LaHO174_071070	LtaP07.1070	LmjF.07.1010	LinJ.07.1160	LbrM.07.1060	LmxM.07.1010	0.92	1.13	0.92
OG5_127916	histone H2A, putative ,histone H2A, putative ,histone H2A, putative ,histone H2A, putative	1	1	1	1	1	1	LaHO174_170250	LtaP17.0300	LmjF.17.0280	LinJ.17.0330	LbrM.17.0260	LmxM.17.0280	0.98	1.12	0.94
OG5_127918	hypothetical protein, conserved ,hypothetical protein, conserved ,hypothetical protein, conserved ,hypothetical protein, conserved ,hypothetical protein, conserved	1	1	2	1	1	1	LaHO174_080980	LtaP08.0970	LmjF.08.1215,LmjF.08.1240	LinJ.08.1130	LbrM.21.2090	LmxM.08.1215	2.17	1.72	1.89
OG5_127919	transcription elongation regulator-like protein ,transcription elongation regulator-like protein ,transcription elongation regulator-like protein ,transcription elongation regulator-like protein	1	1	1	1	1	1	LaHO174_272080	LtaP27.2370	LmjF.27.2300	LinJ.27.2220	LbrM.27.2480	LmxM.27.2300	1.11	1	1
OG5_127921	hypothetical protein, conserved ,hypothetical protein, conserved ,hypothetical protein, conserved ,hypothetical protein, conserved	1	1	1	1	1	1	LaHO174_260300	LtaP26.0340	LmjF.26.0350	LinJ.26.0340	LbrM.26.0370	LmxM.26.0350	0.92	1.19	1.06
OG5_127922	proteasome regulatory non-ATPase subunit 6, putative ,proteasome regulatory non-ATPase subunit 6, putative ,proteasome regulatory non-ATPase subunit 6, putative ,proteasome regulatory non-ATPase subunit 6, putative	1	1	1	1	1	1	LaHO174_020290	LtaP02.0300	LmjF.02.0370	LinJ.02.0340	LbrM.02.0400	LmxM.02.0370	1.03	1.38	1
OG5_127923	T-complex protein 1, theta subunit, putative,chaperonin, putative ,T-complex protein 1, theta subunit, putative,chaperonin, putative ,T-complex protein 1, theta subunit, putative,chaperonin, putative ,T-complex protein 1, theta subunit, putative	1	1	1	1	1	1	LaHO174_3624530	LtaP36.7170	LmjF.36.6910	LinJ.36.7240	LbrM.35.7280	LmxM.36.6910	1	1.25	1.04
OG5_127924	DNA-directed rna polymerase I largest subunit, putative ,DNA-directed rna polymerase I largest subunit, putative ,DNA-directed rna polymerase I largest subunit, putative ,DNA-directed rna polymerase I largest subunit, putative	1	1	1	1	1	1	LaHO174_161260	LtaP16.1330	LmjF.16.1350	LinJ.16.1420	LbrM.16.1400	LmxM.16.1350	0.98	0.97	0.98
OG5_127925	zinc carboxypeptidase, putative,metallo-peptidase, Clan MC, Family M14 ,zinc carboxypeptidase, putative,metallo-peptidase, Clan MC, Family M14 ,zinc carboxypeptidase, putative,metallo-peptidase, Clan MC, Family M14 ,zinc carboxypeptidase, putative,metallo-peptidase, Clan MC, Family M14	1	1	1	1	1	1	LaHO174_330180	LtaP33.0220	LmjF.33.0200	LinJ.33.0210	LbrM.33.0210	LmxM.32.0200	0.92	0.93	0.94
OG5_127926	Qa-SNARE protein ,Qa-SNARE protein ,Qa-SNARE protein ,syntaxin 5, putative	1	1	1	1	1	1	LaHO174_320070	LtaP32.0070	LmjF.32.0070	LinJ.32.0070	LbrM.32.0120	LmxM.31.0070	1.03	1.27	0.98
OG5_127927	DEAD box RNA helicase, putative ,DEAD box RNA helicase, putative ,ATP dependent DEAD-box helicase, putative ,DEAD box RNA helicase, putative	1	1	1	1	1	1	LaHO174_281570	LtaP28.1590	LmjF.28.1530	LinJ.28.1660	LbrM.28.1700	LmxM.28.1530	0.92	1.03	1.08
OG5_127929	RNA polymerase I second largest subunit, putative ,RNA polymerase I second largest subunit, putative ,RNA polymerase I second largest subunit, putative ,RNA polymerase I second largest subunit, putative	1	1	1	1	1	1	LaHO174_250530	LtaP25.0660	LmjF.25.0620	LinJ.25.0630	LbrM.25.2130	LmxM.25.0620	0.96	0.92	0.9
OG5_127933	proteasome regulatory non-ATP-ase subunit 8, putative,26S proteasome regulatory subunit, putative ,proteasome regulatory non-ATP-ase subunit 8, putative,26S proteasome regulatory subunit, putative ,proteasome regulatory non-ATP-ase subunit 8, putative,26S proteasome regulatory subunit, putative ,proteasome regulatory non-ATP-ase subunit 8, putative,26S proteasome regulatory subunit, putative	1	1	1	1	1	1	LaHO174_320400	LtaP32.0420	LmjF.32.0390	LinJ.32.0400	LbrM.32.0460	LmxM.31.0390	0.97	0.85	0.94
OG5_127934	hypothetical protein, conserved ,hypothetical protein, conserved ,hypothetical protein, conserved ,hypothetical protein, conserved	1	1	1	1	1	1	LaHO174_290730	LtaP29.0740	LmjF.29.0720	LinJ.29.0750	LbrM.29.0730	LmxM.08_29.0720	1.07	0.9	1.02
OG5_127935	hypothetical protein, conserved ,hypothetical protein, conserved ,hypothetical protein, conserved ,hypothetical protein, conserved	0	0	1	1	1	1			LmjF.29.2110	LinJ.29.2230	LbrM.29.2090	LmxM.08_29.2110	0	0	1
OG5_127936	RNA polymerase B subunit RPB8, putative ,RNA polymerase B subunit RPB8, putative ,RNA polymerase B subunit RPB8, putative ,RNA polymerase B subunit RPB8, putative	1	1	1	1	1	1	LaHO174_280800	LtaP28.0850	LmjF.28.0810	LinJ.28.0870	LbrM.28.0850	LmxM.28.0810	1.1	1.21	1.14
OG5_127941	mitochondrial processing peptidase alpha subunit, putative,metallo-peptidase, Clan ME, Family M16 ,mitochondrial processing peptidase alpha subunit, putative,metallo-peptidase, Clan ME, Family M16 ,mitochondrial processing peptidase alpha subunit, putative,metallo-peptidase, Clan ME, Family M16 ,mitochondrial processing peptidase alpha subunit, putative,metallo-peptidase, Clan ME, Family M16	1	1	1	1	1	1	LaHO174_332440	LtaP33.2840	LmjF.33.2610	LinJ.33.2750	LbrM.33.2890	LmxM.32.2610	0.89	0.93	0.98
OG5_127942	DNA polymerase epsilon catalytic subunit, putative ,DNA polymerase epsilon catalytic subunit, putative ,DNA polymerase epsilon catalytic subunit, putative ,DNA polymerase epsilon catalytic subunit, putative	1	1	1	1	1	1	LaHO174_354100	LtaP35.4400	LmjF.35.4360	LinJ.35.4430	LbrM.34.4340	LmxM.34.4360	0.98	0.93	0.9
OG5_127943	short chain 3-hydroxyacyl-CoA dehydrogenase, putative ,short chain 3-hydroxyacyl-CoA dehydrogenase, putative ,short chain 3-hydroxyacyl-CoA dehydrogenase, putative ,short chain 3-hydroxyacyl-CoA dehydrogenase, putative	1	1	1	1	1	1	LaHO174_3611120	LtaP36.1120	LmjF.36.1140	LinJ.36.1200	LbrM.35.1270	LmxM.36.1140	1.03	1.11	1.04
OG5_127944	ruvb-like 1 DNA helicase, putative ,ruvb-like 1 DNA helicase, putative ,ruvb-like 1 DNA helicase, putative ,ruvb-like 1 DNA helicase, putative	1	1	1	1	1	1	LaHO174_342770	LtaP34.3400	LmjF.34.3500	LinJ.34.3280	LbrM.20.3080	LmxM.33.3500	1.08	1.15	1.1
OG5_127945	DNA primase large subunit, putative ,DNA primase large subunit, putative ,DNA primase large subunit, putative ,DNA primase large subunit, putative	1	1	1	1	1	1	LaHO174_030080	LtaP03.0080	LmjF.03.0090	LinJ.03.0080	LbrM.03.0100	LmxM.03.0090	0.89	1	1
OG5_127946	vacuolar ATP synthase subunit c, putative ,vacuolar ATP synthase subunit c, putative ,vacuolar ATP synthase subunit c, putative ,vacuolar ATP synthase subunit c, putative	1	1	1	1	1	1	LaHO174_180570	LtaP18.0580	LmjF.18.0560	LinJ.18.0560	LbrM.18.0620	LmxM.18.0560	1.09	1.23	1.24
OG5_127947	GTPase activator protein, putative ,GTPase activator protein, putative	0	0	1	1	0	0			LmjF.29.1560	LinJ.29.1670			0	0	1
OG5_127948	hypothetical protein, conserved ,hypothetical protein, conserved ,hypothetical protein, conserved ,hypothetical protein, conserved	1	1	1	1	1	1	LaHO174_250350	LtaP25.0480	LmjF.25.0450	LinJ.25.0460	LbrM.25.0400	LmxM.25.0450	1.04	1.04	0.94
OG5_127949	GDP-mannose 4,6 dehydratase, putative ,GDP-mannose 4,6 dehydratase, putative ,GDP-mannose 4,6 dehydratase, putative ,GDP-mannose 4,6 dehydratase, putative	1	1	1	1	1	1	LaHO174_262070	LtaP26.2380	LmjF.26.2230	LinJ.26.2240	LbrM.26.2150	LmxM.26.2230	1.05	1.04	1.02
OG5_127950	proteasome regulatory non-ATPase subunit, putative ,proteasome regulatory non-ATPase subunit, putative ,proteasome regulatory non-ATPase subunit, putative ,proteasome regulatory non-ATPase subunit, putative	1	1	1	1	1	1	LaHO174_290130	LtaP29.0120	LmjF.29.0120	LinJ.29.0120	LbrM.29.0130	LmxM.08_29.0120	1.02	1.07	0.98
OG5_127952	nuclear protein family a (nop10p), putative ,nuclear protein family a (nop10p), putative ,nuclear protein family a (nop10p), putative ,nuclear protein family a (nop10p), putative	1	1	1	1	1	1	LaHO174_3610320	LtaP36.0330	LmjF.36.0340	LinJ.36.0370	LbrM.35.0430	LmxM.36.0340	0.85	0.68	0.9
OG5_127953	CAAX prenyl protease 1, putative,metallo-peptidase, Clan M-, Family M48 ,CAAX prenyl protease 1, putative,metallo-peptidase, Clan M-, Family M48 ,CAAX prenyl protease 1, putative,metallo-peptidase, Clan M-, Family M48 ,CAAX prenyl protease 1, putative,metallo-peptidase, Clan M-, Family M48	1	1	1	1	1	1	LaHO174_283040	LtaP27.0040	LmjF.27.0040	LinJ.27.0040	LbrM.27.0050	LmxM.27.0040	1.03	1.22	0.96
OG5_127955	3-hydroxy-3-methylglutaryl-CoA reductase, putative ,3-hydroxy-3-methylglutaryl-CoA reductase, putative ,3-hydroxy-3-methylglutaryl-CoA reductase ,3-hydroxy-3-methylglutaryl-CoA reductase, putative	1	1	1	1	1	1	LaHO174_bin1820130	LtaP30.3220	LmjF.30.3190	LinJ.30.3230	LbrM.30.3180	LmxM.29.3190	0.95	0.96	1.06
OG5_127956	hypothetical protein, conserved ,hypothetical protein, conserved ,hypothetical protein, conserved ,hypothetical protein, conserved	1	1	1	1	1	1	LaHO174_3623020	LtaP36.5600	LmjF.36.5460	LinJ.36.5700	LbrM.35.5720	LmxM.36.5460	1	0.82	0.92
OG5_127957	proteasome regulatory non-ATP-ase subunit, putative ,proteasome regulatory non-ATP-ase subunit, putative ,proteasome regulatory non-ATP-ase subunit, putative ,proteasome regulatory non-ATP-ase subunit, putative	1	1	1	1	1	1	LaHO174_322900	LtaP32.3000	LmjF.32.2820	LinJ.32.2960	LbrM.32.3060	LmxM.31.2820	1.05	0.9	1.02
OG5_127958	methyltransferase, putative,mRNA cap methyltransferase-like protein ,methyltransferase, putative,mRNA cap methyltransferase-like protein ,methyltransferase, putative,mRNA cap methyltransferase-like protein ,methyltransferase, putative,mRNA cap methyltransferase-like protein	1	1	1	1	1	1	LaHO174_220060	LtaP22.0090	LmjF.22.0090	LinJ.22.0011	LbrM.22.0090	LmxM.22.0090	0.98	0.93	0.9
OG5_127960	DNA replication licensing factor, putative ,DNA replication licensing factor, putative ,DNA replication licensing factor, putative ,DNA replication licensing factor, putative	1	1	1	1	1	1	LaHO174_282430	LtaP28.2450	LmjF.28.2385	LinJ.28.2550	LbrM.28.2580	LmxM.28.2385	1.06	0.91	1.04
OG5_127962	ATP-dependent DEAD/H RNA helicase, putative ,ATP-dependent DEAD/H RNA helicase, putative ,ATP-dependent DEAD/H RNA helicase, putative ,ATP-dependent DEAD/H RNA helicase, putative	1	1	1	1	1	1	LaHO174_080080	LtaP08.0080	LmjF.08.0080	LinJ.08.0080	LbrM.08.0080	LmxM.08.0080	0.98	1.08	1.06
OG5_127963	phosphatase-like protein ,phosphatase-like protein ,phosphatase-like protein ,phosphatase-like protein	1	1	1	1	1	1	LaHO174_201390	LtaP20.1580	LmjF.20.1640	LinJ.20.1610	LbrM.20.5800	LmxM.20.1640	0.91	1.04	1
OG5_127966	lanosterol synthase, putative ,lanosterol synthase, putative ,lanosterol synthase, putative ,lanosterol synthase, putative	1	1	1	1	1	1	LaHO174_060670	LtaP06.0610	LmjF.06.0650	LinJ.06.0670	LbrM.06.0650	LmxM.06.0650	1.1	0.95	1
OG5_127969	endo/exonuclease Mre11, putative ,endo/exonuclease Mre11, putative ,endo/exonuclease Mre11, putative ,endo/exonuclease Mre11, putative	1	1	1	1	1	1	LaHO174_271690	LtaP27.1960	LmjF.27.1890	LinJ.27.1790	LbrM.27.2030	LmxM.27.1890	1.1	1	0.92
OG5_127970	eukaryotic translation initiation factor 3 subunit 8, putative ,eukaryotic translation initiation factor 3 subunit 8, putative ,eukaryotic translation initiation factor 3 subunit 8, putative ,eukaryotic translation initiation factor 3 subunit 8, putative	1	1	1	1	1	1	LaHO174_3624610	LtaP36.7250	LmjF.36.6980	LinJ.36.7320	LbrM.35.7360	LmxM.36.6980	0.98	1.11	0.9
OG5_127972	hypothetical protein, conserved ,hypothetical protein, conserved ,hypothetical protein, conserved ,hypothetical protein, conserved	1	1	1	1	1	1	LaHO174_242150	LtaP24.2250	LmjF.24.2090	LinJ.24.2180	LbrM.24.2170	LmxM.24.2090	0.97	1	0.96
OG5_127974	glutamamyl carboxypeptidase, putative,metallo-peptidase, Clan MH, Family M18 ,acetylornithine deacetylase-like protein ,acetylornithine deacetylase-like protein ,glutamamyl carboxypeptidase, putative,metallo-peptidase, Clan MH, Family M18 ,acetylornithine deacetylase-like protein ,glutamamyl carboxypeptidase, putative,metallo-peptidase, Clan MH, Family M18 ,glutamamyl carboxypeptidase, putative,m…	2	3	2	2	2	2	LaHO174_291550,LaHO174_070270	LtaP29.1710,LtaP07.0270,LtaP31.2420	LmjF.07.0270,LmjF.29.1570	LinJ.07.0430,LinJ.29.1680	LbrM.29.1660,LbrM.07.0280	LmxM.08_29.1570,LmxM.07.0270	3.09	3.57	2.02
OG5_127975	mitochondrial DNA-directed RNA polymerase, putative ,mitochondrial DNA-directed RNA polymerase, putative ,mitochondrial DNA-directed RNA polymerase, putative ,mitochondrial DNA-directed RNA polymerase, putative	1	1	1	1	1	1	LaHO174_241140	LtaP24.1270	LmjF.24.1150	LinJ.24.1180	LbrM.24.1170	LmxM.24.1150	1.13	1.04	1.06
OG5_127979	minchromosome maintenance (MCM) complex subunit, putative ,minchromosome maintenance (MCM) complex subunit, putative ,minchromosome maintenance (MCM) complex subunit, putative ,minchromosome maintenance (MCM) complex subunit, putative	1	1	1	1	1	1	LaHO174_240870	LtaP24.1000	LmjF.24.0910	LinJ.24.0930	LbrM.24.0920	LmxM.24.0910	0.98	1.11	0.96
OG5_127980	hypothetical protein, conserved ,hypothetical protein, conserved ,hypothetical protein, conserved ,hypothetical protein, conserved	1	1	1	1	1	1	LaHO174_141540	LtaP14.1530	LmjF.14.1460	LinJ.14.1560	LbrM.14.1650	LmxM.14.1460	1.03	1.31	1.08
OG5_127981	RNA polymerase-like protein, putative ,RNA polymerase-like protein, putative ,RNA polymerase-like protein, putative ,RNA polymerase-like protein, putative	1	1	1	1	1	1	LaHO174_321360	LtaP32.1370	LmjF.32.1280	LinJ.32.1340	LbrM.32.1440	LmxM.31.1280	1.08	1.02	1
OG5_127982	hypothetical protein, conserved ,hypothetical protein, conserved ,hypothetical protein, conserved ,hypothetical protein, conserved	1	1	1	1	1	1	LaHO174_091330	LtaP09.1290	LmjF.09.1250	LinJ.09.1310	LbrM.09.1300	LmxM.09.1250	1	0.88	0.84
OG5_127983	hypothetical protein, conserved ,hypothetical protein, conserved ,hypothetical protein, conserved ,hypothetical protein, conserved	1	1	1	1	1	1	LaHO174_3611600	LtaP36.1580	LmjF.36.1590	LinJ.36.1650	LbrM.35.1730	LmxM.36.1590	1.05	0.93	0.92
OG5_127984	hypothetical protein, conserved ,hypothetical protein, conserved ,hypothetical protein, conserved ,hypothetical protein, conserved	1	1	1	1	1	1	LaHO174_140560	LtaP14.0550	LmjF.14.0570	LinJ.14.0580	LbrM.14.0550	LmxM.14.0570	1.07	0.92	1.06
OG5_127985	hypothetical protein, conserved ,hypothetical protein, conserved ,hypothetical protein, conserved ,hypothetical protein, conserved	1	1	1	1	1	1	LaHO174_231280	LtaP23.1320	LmjF.23.1055	LinJ.23.1280	LbrM.23.1160	LmxM.23.1055	1.07	1.07	1.08
OG5_127986	ring-box protein 1, putative ,ring-box protein 1, putative ,ring-box protein 1, putative ,ring-box protein 1, putative	1	2	1	1	1	1	LaHO174_210020	LtaP16.1530,LtaP21.0020	LmjF.21.0023	LinJ.21.0040	LbrM.21.0040	LmxM.21.0023	1	1.14	1.12
OG5_127987	protein transport protein Sec61 gamma subunit, putative ,protein transport protein Sec61 gamma subunit, putative ,protein transport protein Sec61 gamma subunit, putative ,protein transport protein Sec61 gamma subunit, putative	1	1	1	1	1	1	LaHO174_250900	LtaP25.1070	LmjF.25.1015	LinJ.25.1050	LbrM.25.0900	LmxM.25.1015	1.05	0.92	1.24
OG5_127988	nuclear cap binding protein, putative ,nuclear cap binding protein, putative ,nuclear cap binding protein, putative ,nuclear cap binding protein, putative	1	1	1	1	1	1	LaHO174_3010570	LtaP30.0610	LmjF.30.0540	LinJ.30.0560	LbrM.30.0620	LmxM.29.0540	1	0.82	1.02
OG5_127989	UDP-galactose transporter ,UDP-galactose transporter ,UDP-galactose transporter ,hypothetical protein, conserved	1	1	1	1	1	1	LaHO174_180410	LtaP18.0420	LmjF.18.0400	LinJ.18.0400	LbrM.18.0420	LmxM.18.0400	1.02	0.95	1.06
OG5_127990	60S acidic ribosomal protein, putative ,60S acidic ribosomal protein, putative ,60S acidic ribosomal protein, putative ,60S acidic ribosomal protein, putative	1	1	1	1	1	1	LaHO174_3622170	LtaP36.4770	LmjF.36.4650	LinJ.36.4880	LbrM.35.4900	LmxM.36.4650	1.12	1.32	0.98
OG5_127992	ARP2/3 complex subunit, putative ,ARP2/3 complex subunit, putative,actin related protein 2/3 complex, putative (arpc1) ,ARP2/3 complex subunit, putative,actin related protein 2/3 complex, putative (arpc1) ,ARP2/3 complex subunit, putative,actin related protein 2/3 complex, putative (arpc1)	0	0	1	1	1	1			LmjF.18.0920	LinJ.18.0920	LbrM.18.0980	LmxM.18.0920	0	0	0.96
OG5_127993	hypothetical protein, conserved ,hypothetical protein, conserved ,hypothetical protein, conserved ,hypothetical protein, conserved	1	1	1	1	1	1	LaHO174_351320	LtaP35.1470	LmjF.35.1400	LinJ.35.1410	LbrM.34.1320	LmxM.34.1400	1.13	0.82	1
OG5_127994	8-oxoguanine DNA glycosylase, putative ,8-oxoguanine DNA glycosylase, putative ,8-oxoguanine DNA glycosylase, putative ,8-oxoguanine DNA glycosylase, putative	1	2	1	1	1	1	LaHO174_341450	LtaP34.2020,LtaPcontig521-1	LmjF.34.2170	LinJ.34.1930	LbrM.20.1670	LmxM.33.2170	0.92	1.93	1.08
OG5_127995	60S ribosomal protein L28, putative ,60S ribosomal protein L28, putative ,60S ribosomal protein L28, putative ,60S ribosomal protein L28, putative ,60S ribosomal protein L28, putative ,60S ribosomal protein L28, putative ,	1	1	2	2	1	2	LaHO174_110980	LtaP11.1060	LmjF.11.1130,LmjF.11.1110	LinJ.11.1110,LinJ.11.1130	LbrM.11.0890	LmxM.11.1130,LmxM.11.1130partial	2.56	1.31	1.74
OG5_127996	hypothetical protein, conserved ,hypothetical protein, conserved ,hypothetical protein, conserved ,hypothetical protein, conserved	1	1	1	1	1	1	LaHO174_320140	LtaP32.0150	LmjF.32.0150	LinJ.32.0150	LbrM.32.0210	LmxM.31.0150	0.97	0.98	0.9
OG5_127998	chaperonin alpha subunit, putative ,chaperonin alpha subunit, putative ,chaperonin alpha subunit, putative ,chaperonin alpha subunit, putative	1	1	1	1	1	1	LaHO174_323330	LtaP32.3480	LmjF.32.3270	LinJ.32.3470	LbrM.32.3560	LmxM.31.3270	1.06	0.93	0.94
OG5_127999	DNA repair helicase, putative ,DNA repair helicase, putative ,DNA repair helicase, putative ,DNA repair helicase, putative ,DNA repair helicase, putative	1	1	1	1	2	1	LaHO174_030530	LtaP03.0540	LmjF.03.0590	LinJ.03.0570	LbrM.15.1330,LbrM.03.0500	LmxM.03.0590	1.11	0.97	1
OG5_128000	hypothetical protein, conserved ,hypothetical protein, conserved ,hypothetical protein, conserved ,hypothetical protein, conserved	1	1	1	1	1	1	LaHO174_170790	LtaP17.0830	LmjF.17.0710	LinJ.17.0850	LbrM.17.0770	LmxM.17.0710	1.03	1.08	1.02
OG5_128001	mismatch repair protein PMS1, putative,mismatch repair protein ,mismatch repair protein PMS1, putative,mismatch repair protein ,mismatch repair protein PMS1, putative,mismatch repair protein ,mismatch repair protein PMS1, putative,mismatch repair protein	1	1	1	1	1	1	LaHO174_351550	LtaP35.1710	LmjF.35.1660	LinJ.35.1660	LbrM.34.1570	LmxM.34.1660	1.03	1.11	1.02
OG5_128002	ATP-dependent DNA helicase, putative,ruvb DNA helicase-like protein, putative ,ATP-dependent DNA helicase, putative,ruvb DNA helicase-like protein, putative ,ATP-dependent DNA helicase, putative,ruvb DNA helicase-like protein, putative ,ATP-dependent DNA helicase, putative,ruvb DNA helicase-like protein, putative	1	1	1	1	1	1	LaHO174_341930	LtaP34.2520	LmjF.34.2610	LinJ.34.2440	LbrM.20.2170	LmxM.33.2610	1.02	1.04	0.98
OG5_128003	hypothetical protein, conserved ,hypothetical protein, conserved ,hypothetical protein, conserved ,hypothetical protein, conserved	1	1	1	1	1	1	LaHO174_251270	LtaP25.1430	LmjF.25.1390	LinJ.25.1430	LbrM.25.1090	LmxM.25.1390	1.01	1.04	1
OG5_128004	hypothetical protein, conserved,mak-16-like RNA binding protein, putative ,hypothetical protein, conserved,mak-16-like RNA binding protein, putative ,hypothetical protein, conserved,mak-16-like RNA binding protein, putative ,hypothetical protein, conserved,mak-16-like RNA binding protein, putative	1	1	1	1	1	1	LaHO174_221210	LtaP22.1350	LmjF.22.1380	LinJ.22.1230	LbrM.22.1260	LmxM.22.1380	1.06	1.32	1.08
OG5_128006	cytochrome c1, heme protein, mitochondrial precursor, putative ,cytochrome c1, heme protein, mitochondrial precursor, putative ,cytochrome c1, heme protein, mitochondrial precursor, putative ,cytochrome c1, heme protein, mitochondrial precursor, putative	1	1	1	1	1	1	LaHO174_070060	LtaP07.0060	LmjF.07.0060	LinJ.07.0210	LbrM.07.0060	LmxM.07.0060	1.03	1.08	0.96
OG5_128007	hypothetical protein, conserved ,hypothetical protein, conserved ,hypothetical protein, conserved	1	1	1	1	0	1	LaHO174_120370	LtaP12.0360	LmjF.12.0350	LinJ.12.0300		LmxM.12.0350	1.07	0.96	0.85
OG5_128008	NADH:ubiquinone oxidoreductase 78 Kd subunit- like protein ,NADH:ubiquinone oxidoreductase 78 Kd subunit- like protein ,NADH:ubiquinone oxidoreductase 78 Kd subunit- like protein ,NADH:ubiquinone oxidoreductase 78 Kd subunit- like protein	1	1	1	1	1	1	LaHO174_181410	LtaP18.1450	LmjF.18.1480	LinJ.18.1460	LbrM.18.1520	LmxM.18.1480	1.08	0.9	0.98
OG5_128009	hypothetical protein, conserved ,hypothetical protein, conserved ,hypothetical protein, conserved ,hypothetical protein, conserved	1	1	1	1	1	1	LaHO174_040800	LtaP04.0780	LmjF.04.0810	LinJ.04.0810	LbrM.04.0780	LmxM.04.0810	0.98	1	1
OG5_128010	proteasome 26S non-ATPase subunit 9, putative ,proteasome 26S non-ATPase subunit 9, putative ,proteasome 26S non-ATPase subunit 9, putative ,proteasome 26S non-ATPase subunit 9, putative	1	1	1	1	1	1	LaHO174_160240	LtaP16.0290	LmjF.16.0290	LinJ.16.0300	LbrM.16.0290	LmxM.16.0290	1	1.03	0.92
OG5_128012	tryparedoxin ,tryparedoxin ,tryparedoxin-like protein ,tryparedoxin ,tryparedoxin ,tryparedoxin ,tryparedoxin-like protein ,tryparedoxin ,tryparedoxin-like protein ,tryparedoxin-like protein ,tryparedoxin ,tryparedoxin, putative ,tryparedoxin-like protein ,tryparedoxin ,tryparedoxin-like protein	3	3	4	3	4	4	LaHO174_311690,LaHO174_291200,LaHO174_291210	LtaP31.2400,LtaP29.1310,LtaP29.1320	LmjF.29.1150,LmjF.31.1960,LmjF.31.1970,LmjF.29.1160	LinJ.29.1240,LinJ.29.1250,LinJ.31.2000	LbrM.29.1220,LbrM.29.1240,LbrM.31.2190,LbrM.29.1230	LmxM.08_29.1150,LmxM.30.1960,LmxM.08_29.1160,LmxM.30.1970	3.27	3.43	4.43
OG5_128020	aspartyl aminopeptidase, putative,metallo-peptidase, Clan MH, Family M20 ,aspartyl aminopeptidase, putative,metallo-peptidase, Clan MH, Family M20 ,aspartyl aminopeptidase, putative,metallo-peptidase, Clan MH, Family M20 ,aspartyl aminopeptidase, putative,metallo-peptidase, Clan MH, Family M20	1	1	1	1	1	1	LaHO174_292280	LtaP29.2520	LmjF.29.2360	LinJ.29.2470	LbrM.29.2330	LmxM.08_29.2360	1.06	1.27	1.18
OG5_128022	hypothetical protein, conserved ,hypothetical protein, conserved ,hypothetical protein, conserved ,hypothetical protein, conserved	1	1	1	1	1	1	LaHO174_020090	LtaP02.0100	LmjF.02.0130	LinJ.02.0110	LbrM.02.0140	LmxM.02.0130	0.96	1.14	0.93
OG5_128025	hypothetical protein, conserved ,hypothetical protein, conserved ,hypothetical protein, conserved ,hypothetical protein, conserved	1	1	1	1	1	1	LaHO174_3010160	LtaP30.0200	LmjF.30.0140	LinJ.30.0140	LbrM.30.0150	LmxM.29.0140	1.03	1	0.94
OG5_128027	ubiquitin hydrolase, putative,cysteine peptidase, Clan CA, family C19, putative ,ubiquitin hydrolase, putative,cysteine peptidase, Clan CA, family C19, putative ,ubiquitin hydrolase, putative,cysteine peptidase, Clan CA, family C19, putative ,ubiquitin hydrolase, putative,cysteine peptidase, Clan CA, family C19, putative	1	1	1	1	1	1	LaHO174_210420	LtaP21.0410	LmjF.21.0400	LinJ.21.0460	LbrM.21.0460	LmxM.21.0400	1	1.04	1
OG5_128028	methyltransferase-like protein ,methyltransferase-like protein ,methyltransferase-like protein ,methyltransferase-like protein	1	1	1	1	1	1	LaHO174_bin820210	LtaP05.1090	LmjF.05.1010	LinJ.05.1010	LbrM.05.1010	LmxM.05.1010	0.82	1	1.02
OG5_128029	dihydrolipoamide acetyltransferase precursor, putative ,dihydrolipoamide acetyltransferase precursor, putative ,dihydrolipoamide acetyltransferase precursor, putative ,dihydrolipoamide acetyltransferase precursor, putative	1	1	1	1	1	1	LaHO174_3620100	LtaP36.2720	LmjF.36.2660	LinJ.36.2790	LbrM.35.2870	LmxM.36.2660	1.09	0.89	1
OG5_128030	mitogen-activated protein kinase, putative,kinase, putative ,mitogen-activated protein kinase, putative,kinase, putative ,mitogen-activated protein kinase, putative,kinase, putative ,mitogen-activated protein kinase, putative,kinase, putative	1	1	1	1	1	1	LaHO174_323310	LtaP32.3460	LmjF.32.3250	LinJ.32.3450	LbrM.32.3540	LmxM.31.3250	1.02	1.1	0.98
OG5_128031	ras-related protein rab-2a, putative ,ras-related protein rab-2a, putative ,ras-related protein rab-2a, putative ,ras-related protein rab-2a, putative	1	1	1	1	1	1	LaHO174_322120	LtaP32.2190	LmjF.32.2030	LinJ.32.2160	LbrM.32.2240	LmxM.31.2030	1.05	1.2	1.02
OG5_128032	dihydroxyacetone kinase 1-like protein ,dihydroxyacetone kinase 1-like protein ,dihydroxyacetone kinase 1-like protein ,dihydroxyacetone kinase 1-like protein	1	1	1	1	1	1	LaHO174_100420	LtaP10.0420	LmjF.10.0420	LinJ.10.0430	LbrM.10.0420	LmxM.10.0420	1.06	0.92	0.98
OG5_128033	protein transport protein Sec24C, putative ,protein transport protein Sec24C, putative ,protein transport protein Sec24C, putative ,protein transport protein Sec24C, putative	1	1	1	1	1	1	LaHO174_251220	LtaP25.1380	LmjF.25.1340	LinJ.25.1380	LbrM.25.1040	LmxM.25.1340	1.03	0.92	1
OG5_128034	UDP-glucose pyrophosphorylase ,UDP-glucose pyrophosphorylase ,UDP-glucose pyrophosphorylase ,UTP-glucose-1-phosphate uridylyltransferase 2, putative	1	1	1	1	1	1	LaHO174_180970	LtaP18.0980	LmjF.18.0990	LinJ.18.0990	LbrM.18.1050	LmxM.18.0990	1.06	1.02	1.04
OG5_128035	translation initiation factor eif-2b beta subunit, putative,eIF-2B GDP-GTP exchange factor, putative ,translation initiation factor eif-2b beta subunit, putative,eIF-2B GDP-GTP exchange factor, putative ,translation initiation factor eif-2b beta subunit, putative,eIF-2B GDP-GTP exchange factor, putative	1	1	1	1	0	1	LaHO174_100960	LtaP10.1350	LmjF.10.0950	LinJ.10.1030		LmxM.10.0950	0.98	0.96	0.96
OG5_128037	hypothetical protein, conserved ,hypothetical protein, conserved ,hypothetical protein, conserved ,hypothetical protein, conserved	1	1	1	1	1	1	LaHO174_180210	LtaP18.0220	LmjF.18.0210	LinJ.18.0210	LbrM.18.0230	LmxM.18.0210	0.92	1.25	0.92
OG5_128038	mitochondrial carrier protein-like protein ,mitochondrial carrier protein-like protein ,mitochondrial carrier protein-like protein ,mitochondrial carrier protein-like protein	1	1	1	1	1	1	LaHO174_292690	LtaP29.2990	LmjF.29.2780	LinJ.29.2890	LbrM.29.2840	LmxM.08_29.2780	0.94	0.88	0.92
OG5_128039	spliceosome-associated protein, putative ,spliceosome-associated protein, putative ,spliceosome-associated protein, putative ,spliceosome-associated protein, putative	1	1	1	1	1	1	LaHO174_30210600	LtaP30.0640	LmjF.30.0570	LinJ.30.0590	LbrM.30.0650	LmxM.29.0570	1.03	0.79	0.96
OG5_128040	replication factor C, subunit 2, putative ,replication factor C, subunit 2, putative ,replication factor C, subunit 2, putative ,replication factor C, subunit 2, putative	1	1	1	1	1	1	LaHO174_3022530	LtaP30.2610	LmjF.30.2630	LinJ.30.2620	LbrM.30.2590	LmxM.29.2630	1.06	0.79	1.02
OG5_128041	cell differentiation protein-like protein ,cell differentiation protein-like protein ,cell differentiation protein-like protein ,cell differentiation protein-like protein	1	1	1	1	1	1	LaHO174_343690	LtaP34.4300	LmjF.34.4550	LinJ.34.4180	LbrM.20.4010	LmxM.33.4550	0.87	0.96	0.88
OG5_128042	ATP-dependent RNA helicase, putative ,ATP-dependent RNA helicase, putative ,ATP-dependent RNA helicase, putative ,ATP-dependent RNA helicase, putative	1	1	1	1	1	1	LaHO174_bin1820060	LtaP30.3290	LmjF.30.3250	LinJ.30.3300	LbrM.30.3290	LmxM.29.3250	1.06	0.89	1.02
OG5_128043	hypothetical protein, conserved ,hypothetical protein, conserved ,hypothetical protein, conserved	1	1	1	1	0	1	LaHO174_090240	LtaP09.0260	LmjF.09.0260	LinJ.09.0410		LmxM.09.0260	1.06	0.92	0.9
OG5_128044	hypothetical protein, conserved ,hypothetical protein, conserved ,hypothetical protein, conserved ,hypothetical protein, conserved	1	1	1	1	1	1	LaHO174_bin430180	LtaP17.1470	LmjF.17.1340	LinJ.17.1450	LbrM.17.1470	LmxM.17.1340	0.98	1.12	0.96
OG5_128045	membrane protein, putative ,membrane protein, putative ,membrane protein, putative ,membrane protein, putative	1	1	1	1	1	1	LaHO174_190290	LtaP19.0280	LmjF.19.0310	LinJ.19.0310	LbrM.19.0630	LmxM.19.0310	0.95	0.96	0.96
OG5_128047	ATP-dependent RNA helicase-like protein ,ATP-dependent RNA helicase-like protein ,ATP-dependent RNA helicase-like protein ,ATP-dependent RNA helicase-like protein	1	1	1	1	1	1	LaHO174_3621920	LtaP36.4530	LmjF.36.4400	LinJ.36.4620	LbrM.35.4640	LmxM.36.4400	1.02	0.93	0.88
OG5_128048	adaptin, putative ,adaptin, putative ,adaptin, putative ,adaptin, putative	1	1	1	1	1	1	LaHO174_3622810	LtaP36.5380	LmjF.36.5260	LinJ.36.5490	LbrM.35.5510	LmxM.36.5260	1	0.89	0.96
OG5_128050	hypothetical protein, conserved ,hypothetical protein, conserved ,hypothetical protein, conserved ,hypothetical protein, conserved	1	1	1	1	1	1	LaHO174_3621720	LtaP36.4350	LmjF.36.4210	LinJ.36.4420	LbrM.35.4460	LmxM.36.4210	0.99	1.07	0.92
OG5_128051	prohibitin;with=GeneDB:LmjF16.1610 ,prohibitin;with=GeneDB:LmjF16.1610 ,prohibitin ,prohibitin, putative	1	1	1	1	1	1	LaHO174_161520	LtaP16.1680	LmjF.16.1610	LinJ.16.1710	LbrM.16.1670	LmxM.16.1610	0.83	1	1.06
OG5_128052	WD-40 repeat protein ,WD-40 repeat protein ,WD-40 repeat protein ,WD-40 repeat protein	1	1	1	1	1	1	LaHO174_3010440	LtaP30.0480	LmjF.30.0410	LinJ.30.0420	LbrM.30.0490	LmxM.29.0410	1.08	0.71	0.94
OG5_128053	GPI-anchor transamidase subunit 8 (GPI8), putative ,GPI-anchor transamidase subunit 8 (GPI8), putative ,GPI-anchor transamidase subunit 8 (GPI8), putative ,GPI-anchor transamidase subunit 8 (GPI8), putative,cysteine peptidase, Clan CD, family C13, putative	1	1	1	1	1	1	LaHO174_180360	LtaP18.0380	LmjF.18.0360	LinJ.18.0360	LbrM.18.0380	LmxM.18.0360	0.97	0.95	1
OG5_128055	transcription factor-like protein ,transcription factor-like protein ,transcription factor-like protein ,transcription factor-like protein	1	1	1	1	1	1	LaHO174_290020	LtaP29.0020	LmjF.29.0020	LinJ.29.0020	LbrM.29.0030	LmxM.08_29.0020	1.01	1.07	0.98
OG5_128056	proteasome regulatory ATPase subunit 1, putative ,proteasome regulatory ATPase subunit 1, putative ,proteasome regulatory ATPase subunit 1, putative ,proteasome regulatory ATPase subunit 1, putative	1	1	1	1	1	1	LaHO174_220470	LtaP22.0550	LmjF.22.0570	LinJ.22.0440	LbrM.22.0510	LmxM.22.0570	0.92	0.88	1.04
OG5_128058	hypothetical protein, conserved ,hypothetical protein, conserved ,hypothetical protein, conserved ,hypothetical protein, conserved	1	1	1	1	1	1	LaHO174_261060	LtaP26.1180	LmjF.26.1250	LinJ.26.1230	LbrM.26.1270	LmxM.26.1250	1	0.85	1.02
OG5_128060	hypothetical protein, conserved,vps53-like domain protein ,hypothetical protein, conserved,vps53-like domain protein ,hypothetical protein, conserved,vps53-like domain protein ,hypothetical protein, conserved,vps53-like domain protein	1	1	1	1	1	1	LaHO174_190770	LtaP19.0780	LmjF.19.0810	LinJ.19.0810	LbrM.19.1120	LmxM.19.0810	1.11	1	1
OG5_128061	40S ribosomal protein S8, putative ,40S ribosomal protein S8, putative ,40S ribosomal protein S8, putative ,40S ribosomal protein S8, putative	1	1	1	1	1	1	LaHO174_3623980	LtaP36.6600	LmjF.36.6400	LinJ.36.6680	LbrM.35.6730	LmxM.36.6400	0.97	0.86	0.96
OG5_128062	DNA primase small subunit, putative ,DNA primase small subunit, putative ,DNA primase small subunit, putative ,DNA primase small subunit, putative	1	1	1	1	1	1	LaHO174_220310	LtaP22.0400	LmjF.22.0390	LinJ.22.0270	LbrM.22.0370	LmxM.22.0390	0.98	1.05	0.9
OG5_128063	homoserine dehydrogenase-like protein ,homoserine dehydrogenase-like protein ,homoserine dehydrogenase-like protein ,homoserine dehydrogenase-like protein	1	1	1	1	1	1	LaHO174_070260	LtaP07.0260	LmjF.07.0260	LinJ.07.0420	LbrM.07.0270	LmxM.07.0260	0.98	0.88	1.02
OG5_128064	sm-f snRNP core complex protein, putative ,sm-f snRNP core complex protein, putative ,sm-f snRNP core complex protein, putative ,sm-f snRNP core complex protein, putative	1	1	1	1	1	1	LaHO174_354180	LtaP35.4480	LmjF.35.4460	LinJ.35.4530	LbrM.34.4440	LmxM.34.4460	1.08	1.04	1.13
OG5_128065	hypothetical protein, conserved ,hypothetical protein, conserved ,hypothetical protein, conserved ,hypothetical protein, conserved ,hypothetical protein, conserved ,hypothetical protein, conserved ,hypothetical protein, conserved ,hypothetical protein, conserved	2	2	2	2	2	2	LaHO174_151530,LaHO174_050690	LtaP15.1500,LtaP05.0770	LmjF.05.0750,LmjF.15.1540	LinJ.15.1610,LinJ.05.0750	LbrM.05.0730,LbrM.15.1540	LmxM.05.0750,LmxM.15.1540	2.14	2.26	2.12
OG5_128066	hypothetical protein, conserved ,hypothetical protein, conserved ,hypothetical protein, conserved ,hypothetical protein, conserved	1	1	1	1	1	1	LaHO174_060170	LtaP06.0140	LmjF.06.0170	LinJ.06.0170	LbrM.06.0150	LmxM.06.0170	1.04	1.05	0.94
OG5_128070	U1 small nuclear ribonucleoprotein, putative ,U1 small nuclear ribonucleoprotein, putative ,U1 small nuclear ribonucleoprotein, putative ,U1 small nuclear ribonucleoprotein, putative	1	1	1	1	1	1	LaHO174_161500	LtaP16.1660	LmjF.16.1590	LinJ.16.1690	LbrM.16.1650	LmxM.16.1590	1.06	1.09	0.9
OG5_128071	protein tyrosine phosphatase-likie protein ,protein tyrosine phosphatase-like protein ,protein tyrosine phosphatase-likie protein ,protein tyrosine phosphatase-like protein ,protein tyrosine phosphatase-like protein ,protein tyrosine phosphatase-likie protein ,protein tyrosine phosphatase-like protein ,protein tyrosine phosphatase-likie protein	2	2	2	2	2	2	LaHO174_160170,LaHO174_160200	LtaP16.0230,LtaP16.0250	LmjF.16.0230,LmjF.16.0250	LinJ.16.0260,LinJ.16.0240	LbrM.16.0260,LbrM.16.0240	LmxM.16.0230,LmxM.16.0250	1.98	2.23	1.94
OG5_128073	proteasome regulatory non-ATP-ase subunit, putative ,proteasome regulatory non-ATP-ase subunit, putative ,proteasome regulatory non-ATP-ase subunit, putative ,proteasome regulatory non-ATP-ase subunit, putative	1	1	1	1	1	1	LaHO174_321270	LtaP32.1290	LmjF.32.1200	LinJ.32.1260	LbrM.32.1350	LmxM.31.1200	1.11	1.46	1.02
OG5_128074	transport protein particle (TRAPP) subunit, putative ,transport protein particle (TRAPP) subunit, putative ,transport protein particle (TRAPP) subunit, putative ,transport protein particle (TRAPP) subunit, putative	1	1	1	1	1	1	LaHO174_353090	LtaP35.3350	LmjF.35.3320	LinJ.35.3370	LbrM.34.3230	LmxM.34.3320	1	1.14	0.96
OG5_128075	short chain dehydrogenase, putative ,short chain dehydrogenase, putative ,short chain dehydrogenase, putative ,short chain dehydrogenase, putative	1	1	1	1	1	1	LaHO174_351150	LtaP35.1310	LmjF.35.1230	LinJ.35.1240	LbrM.34.1150	LmxM.34.1230	1.16	1.18	1.15
OG5_128077	N-acetyl-D-glucosaminylphosphatidylinositol de-N-acetylase ,N-acetyl-D-glucosaminylphosphatidylinositol de-N-acetylase ,N-acetyl-D-acetylglucosaminylphosphatidylinositol deacetylase ,N-acetylglucosaminyl-phosphatidylinositol deacetylase	1	1	1	1	1	1	LaHO174_090060	LtaP09.0060	LmjF.09.0040	LinJ.09.0060	LbrM.09.0060	LmxM.09.0040	0.9	1.24	1.04
OG5_128078	hypothetical protein, conserved ,hypothetical protein, conserved ,hypothetical protein, conserved ,hypothetical protein, conserved	1	1	1	1	1	1	LaHO174_3622010	LtaP36.4620	LmjF.36.4490	LinJ.36.4710	LbrM.35.4730	LmxM.36.4490	0.93	0.86	0.94
OG5_128080	hypothetical protein, conserved ,hypothetical protein, conserved ,hypothetical protein, conserved ,hypothetical protein, conserved	1	1	1	1	1	1	LaHO174_151380	LtaP15.1350	LmjF.15.1410	LinJ.15.1460	LbrM.15.1410	LmxM.15.1410	1.05	0.92	0.88
OG5_128081	farnesyltransferase beta subunit ,farnesyltransferase beta subunit ,farnesyltransferase beta subunit ,farnesyltransferase beta subunit	1	1	1	1	1	1	LaHO174_261270	LtaP26.1400	LmjF.26.1470	LinJ.26.1450	LbrM.26.1490	LmxM.26.1470	1.03	0.88	1
OG5_128083	Golgi reassembly stacking protein (GRASP homologue), putative ,Golgi reassembly stacking protein (GRASP homologue), putative ,Golgi reassembly stacking protein (GRASP homologue), putative ,Golgi reassembly stacking protein (GRASP homologue), putative	1	1	1	1	1	1	LaHO174_332210	LtaP33.2600	LmjF.33.2380	LinJ.33.2510	LbrM.33.2660	LmxM.32.2380	1.11	0.96	0.88
OG5_128085	CAS/CSE/importin domain protein, putative ,CAS/CSE/importin domain protein, putative ,CAS/CSE/importin domain protein, putative ,CAS/CSE/importin domain protein, putative	2	1	1	1	1	1	LaHO174_3022970,LaHO174_3022980	LtaP30.3430	LmjF.30.3390	LinJ.30.3440	LbrM.30.3430	LmxM.29.3390	2.05	1.07	0.98
OG5_128086	hypothetical protein, conserved ,hypothetical protein, conserved ,hypothetical protein, conserved ,hypothetical protein, conserved	1	1	1	1	1	1	LaHO174_bin430150	LtaP17.1500	LmjF.17.1370	LinJ.17.1480	LbrM.17.1500	LmxM.17.1370	1.05	1.15	0.98
OG5_128088	hypothetical protein, conserved ,hypothetical protein, conserved ,hypothetical protein, conserved ,hypothetical protein, conserved	1	1	1	1	1	1	LaHO174_351700	LtaP35.1870	LmjF.35.1820	LinJ.35.1810	LbrM.34.1730	LmxM.34.1820	1.11	0.86	0.98
OG5_128089	n-terminal acetyltransferase complex ard1 subunit homolog, putative ,n-terminal acetyltransferase complex ard1 subunit homolog, putative ,n-terminal acetyltransferase complex ard1 subunit homolog, putative ,n-terminal acetyltransferase complex ard1 subunit homolog, putative	1	1	1	1	1	1	LaHO174_262620	LtaP25.0020	LmjF.25.0020	LinJ.25.0020	LbrM.25.0020	LmxM.25.0020	1.49	0.96	1
OG5_128090	hypothetical protein, conserved ,hypothetical protein, conserved ,hypothetical protein, conserved ,hypothetical protein, conserved	1	1	1	1	1	1	LaHO174_3621800	LtaP36.4420	LmjF.36.4280	LinJ.36.4490	LbrM.35.4530	LmxM.36.4280	1.04	0.86	0.84
OG5_128091	hypothetical protein, conserved ,hypothetical protein, conserved ,hypothetical protein, conserved ,hypothetical protein, conserved	0	1	1	1	1	1		LtaP12.1040	LmjF.12.1230	LinJ.12.0810	LbrM.12.0910	LmxM.12.1230	0	0.93	0.89
OG5_128093	ATP-dependent RNA helicase, putative ,ATP-dependent RNA helicase, putative ,ATP-dependent RNA helicase, putative ,ATP-dependent RNA helicase, putative	1	1	1	1	1	1	LaHO174_150120	LtaP15.0120	LmjF.15.0130	LinJ.15.0130	LbrM.15.0130	LmxM.15.0130	0.86	0.96	0.98
OG5_128094	methyltransferase-like protein ,methyltransferase-like protein ,methyltransferase-like protein ,methyltransferase-like protein	1	1	1	1	1	1	LaHO174_342070	LtaP34.2650	LmjF.34.2750	LinJ.34.2580	LbrM.20.2300	LmxM.33.2750	0.89	0.89	0.82
OG5_128095	ubiquitin activating enzyme, putative ,ubiquitin activating enzyme, putative ,ubiquitin activating enzyme, putative ,ubiquitin activating enzyme, putative	1	1	1	1	1	1	LaHO174_010680	LtaP01.0680	LmjF.01.0710	LinJ.01.0730	LbrM.01.0690	LmxM.01.0710	0.87	0.93	1
OG5_128096	splicing factor 3A ,splicing factor 3a, putative ,splicing factor 3a, putative ,splicing factor 3a, putative	1	1	1	1	1	1	LaHO174_3021750	LtaP30.1850	LmjF.30.1830	LinJ.30.1820	LbrM.17.0860	LmxM.29.1830	1.03	1	0.98
OG5_128097	hypothetical protein, conserved ,hypothetical protein, conserved ,hypothetical protein, conserved	1	1	1	1	0	1	LaHO174_220360	LtaP22.0450	LmjF.22.0450	LinJ.22.0330		LmxM.22.0450	1.05	0.95	1
OG5_128098	exosome complex exonuclease RRP40, putative ,exosome complex exonuclease RRP40, putative ,exosome complex exonuclease RRP40, putative ,exosome complex exonuclease RRP40, putative	1	1	1	1	1	1	LaHO174_040140	LtaP04.0130	LmjF.04.0120	LinJ.04.0130	LbrM.04.0170	LmxM.04.0120	0.9	0.96	0.92
OG5_128104	DNA-damage inducible protein DDI1-like protein ,DNA-damage inducible protein DDI1-like protein ,DNA-damage inducible protein DDI1-like protein ,DNA-damage inducible protein DDI1-like protein	1	1	1	1	1	1	LaHO174_010590	LtaP01.0590	LmjF.01.0610	LinJ.01.0630	LbrM.01.0030	LmxM.01.0610	0.98	1.15	1.07
OG5_128105	inositol polyphosphate kinase-like protein, putative ,inositol polyphosphate kinase-like protein, putative ,inositol polyphosphate kinase-like protein, putative ,inositol polyphosphate kinase-like protein, putative	1	1	1	1	1	1	LaHO174_140350	LtaP14.0320	LmjF.14.0340	LinJ.14.0340	LbrM.14.0340	LmxM.14.0340	1.04	0.92	0.9
OG5_128106	periodic tryptophan protein 2-like protein ,periodic tryptophan protein 2-like protein ,periodic tryptophan protein 2-like protein ,periodic tryptophan protein 2-like protein	1	1	1	1	1	1	LaHO174_180830	LtaP18.0840	LmjF.18.0830	LinJ.18.0830	LbrM.18.0920	LmxM.18.0830	1.03	0.95	0.94
OG5_128108	5-oxoprolinase, putative ,5-oxoprolinase, putative ,5-oxoprolinase, putative ,putative 5-oxoprolinase, putative	1	1	1	1	1	1	LaHO174_181020	LtaP18.1030	LmjF.18.1040	LinJ.18.1050	LbrM.18.1100	LmxM.18.1040	1.08	0.85	0.98
OG5_128109	glycerol uptake protein, putative ,glycerol uptake protein, putative ,glycerol uptake protein, putative ,glycerol uptake protein, putative ,glycerol uptake protein, putative ,glycerol uptake protein, putative ,glycerol uptake protein, putative ,glycerol uptake protein, putative ,hypothetical protein, conserved ,glycerol uptake protein, putative ,glycerol uptake protein, putative ,glycerol uptake …	2	3	6	10	8	4	LaHO174_191210,LaHO174_191220	LtaP19.1260,LtaPcontig345-1,LtaP19.1250	LmjF.19.1000,LmjF.19.1345,LmjF.19.1340,LmjF.19.1330,LmjF.19.1320,LmjF.19.1347	LinJ.19.1370,LinJ.19.1310,LinJ.19.1360,LinJ.35.2130,LinJ.19.1350,LinJ.35.2140,LinJ.19.1330,LinJ.35.2120,LinJ.19.1320,LinJ.19.1340	LbrM.19.1560,LbrM.19.1590,LbrM.19.1580,LbrM.19.1510,LbrM.19.1530,LbrM.19.1550,LbrM.19.1520,LbrM.19.1600	LmxM.19.1345,LmxM.19.1345apartial,LmxM.19.1320,LmxM.19.1347	4.27	3.71	5.92
OG5_128111	hypothetical protein, conserved ,hypothetical protein, conserved ,hypothetical protein, conserved ,hypothetical protein, conserved	1	1	1	1	1	1	LaHO174_271320	LtaP27.1530	LmjF.27.1440	LinJ.27.1350	LbrM.27.1580	LmxM.27.1440	0.98	0.93	1.1
OG5_128113	hypothetical protein, conserved ,hypothetical protein, conserved ,hypothetical protein, conserved ,hypothetical protein, conserved	1	1	1	1	1	1	LaHO174_140440	LtaP14.0420	LmjF.14.0440	LinJ.14.0450	LbrM.14.0450	LmxM.14.0440	1.03	1.04	1.1
OG5_128115	universal minicircle sequence binding protein (UMSBP), putative ,universal minicircle sequence binding protein (UMSBP), putative ,universal minicircle sequence binding protein (UMSBP), putative ,universal minicircle sequence binding protein (UMSBP), putative	1	1	1	1	1	1	LaHO174_3611670	LtaP36.1630	LmjF.36.1640	LinJ.36.1720	LbrM.35.1830	LmxM.36.1640	0.98	0.71	0.78
OG5_128116	hypothetical protein, conserved ,hypothetical protein, conserved ,hypothetical protein, conserved ,hypothetical protein, conserved	1	1	1	1	1	1	LaHO174_061240	LtaP06.1230	LmjF.06.1240	LinJ.06.1290	LbrM.06.1230	LmxM.06.1240	0.98	1.14	0.85
OG5_128117	dihydrolipoamide branched chain transacylase, putative ,dihydrolipoamide branched chain transacylase, putative ,dihydrolipoamide branched chain transacylase, putative ,dihydrolipoamide branched chain transacylase, putative	1	1	1	1	1	1	LaHO174_050130	LtaP05.0190	LmjF.05.0180	LinJ.05.0180	LbrM.05.0180	LmxM.05.0180	0.95	0.97	0.96
OG5_128118	FKBP-type peptidyl-prolyl cis-trans isomerase, putative ,FKBP-type peptidyl-prolyl cis-trans isomerase, putative ,FKBP-type peptidyl-prolyl cis-trans isomerase, putative ,FKBP-type peptidyl-prolyl cis-trans isomerase, putative	1	1	1	1	1	1	LaHO174_100890	LtaP10.1280	LmjF.10.0890	LinJ.10.0940	LbrM.10.0990	LmxM.10.0890	0.95	1.04	1.04
OG5_128119	hypothetical protein, conserved ,hypothetical protein, conserved ,hypothetical protein, conserved ,hypothetical protein, conserved	1	1	1	1	1	1	LaHO174_250330	LtaP25.0460	LmjF.25.0430	LinJ.25.0440	LbrM.25.0380	LmxM.25.0430	0.96	0.81	0.92
[truncated: 6,601 more rows]

## Sheet: S5
OGs unique to L. adleri HO174 compared with L. tarentolae and L. major
RD = read depth, OG = orthologous group
In Leishmania
OG		Number of assembled genes in OG							Assembled genes in OG					OG RD gene number
ID	Gene product(s)	L. adleri	L. tarentolae	L. major	L. infantum	L. braziliensis	L. mexicana	L.adleri	L. tarentolae	L. major	L. infantum	L. braziliensis	L. mexicana	L. adleri
OG5_230115	ribosomal protein L3, putative	2	0	0	0	1	0	LaHO174_342200,LaHO174_323250				LbrM.32.3420		1.38
[truncated: 23 more rows]

## Sheet: S6
OGs shared by L. adleri HO174 and L. major and absent in L. tarentolae
[truncated: 31 more rows]

[truncated: 9 more sheets: S7, S8, S9, S10, S11, S12, S13, S14, S15]
